# Supplementary material for: Identification of an early survival prognostic gene signature for localized osteosarcoma patients
Source: Sci Rep. 2024 Mar 27;14:7327. doi: 10.1038/s41598-024-57527-8 (PMC10973371; doi:10.1038/s41598-024-57527-8)
Supplement: Supplementary file 2 — Supplementary Tables. [file 41598_2024_57527_MOESM2_ESM.xlsx]

## Sheet: Supplementary Table 1
Supplementary Table 1: Localized survival signature differentially expressed genes with log2 fold change (logFC) and false discovery rate (FDR).
TARGET_nonmet_dead3yr_over_alive	logFC	FDR
IRS4	7.56841	3.08717e-61
ZP4	8.13327	1.33982e-49
EPYC	-7.19024	2.7258e-47
ADAM7	7.10862	1.25145e-43
MYH7	-7.13003	1.46384e-38
TNR	3.89079	4.00973e-36
ACTA1	-5.90367	2.17479e-35
ACTL8	6.3251	3.85928e-35
ZFP42	5.99246	2.17951e-31
KERA	-5.31904	2.30377e-31
MYBPC1	-5.98802	6.39076e-26
IGF1R	2.67522	1.80094e-23
PCDH15	4.66679	1.81742e-22
TERT	5.26988	2.84243e-22
CEACAM20	5.66428	6.05535e-22
EGFL6	-4.04574	8.5146e-22
MFAP4	-4.05643	9.35829e-22
MYL2	-5.70298	2.74043e-21
MYH2	-4.83384	5.18964e-21
CTAG2	-8.33721	7.62783e-20
DDIT4L	-4.16532	1.80206e-19
KCNJ3	3.76668	2.76081e-19
PAX2	5.30799	1.67113e-18
UPK1B	5.38025	3.03823e-18
TCERG1L	4.60577	3.03823e-18
EDN2	4.52471	5.22164e-18
COL9A1	-3.81288	9.94372e-17
VEGFA	2.30252	1.06945e-16
GATA4	4.46392	1.72417e-16
RAB44	3.72525	2.29331e-16
MAGEB1	-7.24218	3.35081e-16
NKX2.4	4.6144	3.48102e-16
CCL26	4.31382	3.52885e-16
MEPE	3.23321	7.64106e-16
PRPH	2.9812	1.37919e-15
OGN	-3.28006	1.84227e-15
EPHA8	4.1852	2.31529e-15
CLDN11	3.1792	2.65736e-15
TNNC2	-3.92869	4.10581e-15
NEFM	4.18095	6.89716e-15
NKX2.3	5.07236	7.4333e-15
CPNE5	2.29673	7.70831e-15
MAGEB2	-5.93194	7.84918e-15
MYF5	4.85043	3.41084e-14
PANX3	2.16753	5.07805e-14
AL035425.2	5.94245	5.57286e-14
MTSS1	2.06997	1.28456e-13
CKMT1B	3.8971	1.60873e-13
SFTPB	-6.19818	5.04926e-13
COL2A1	-2.83595	9.2985e-13
CKMT1A	3.9664	1.03647e-12
KLHL38	3.4134	1.34681e-12
FAM163A	3.97023	1.59473e-12
OR51Q1	-7.29629	4.69775e-12
PDGFD	2.00307	4.76879e-12
MAGEA12	-3.75886	1.41605e-11
PASD1	-6.58117	2.18793e-11
KIF1A	2.72952	2.81066e-11
COL14A1	-2.62527	3.10201e-11
CSAG1	-4.0533	4.09828e-11
TFAP2B	4.4103	4.14633e-11
MLC1	1.92843	5.294e-11
CHODL	-4.66644	5.39912e-11
BSX	4.36522	6.46591e-11
MYL1	-3.22748	7.25921e-11
AC233723.1	2.84257	8.98799e-11
ZFR2	3.856	9.2629e-11
PTN	-2.52134	1.38586e-10
PIWIL2	2.96235	1.42223e-10
UGT2B4	4.14327	1.75695e-10
COL10A1	-2.5024	1.89444e-10
TCAP	-3.79916	2.24314e-10
TUBB4A	3.91453	2.86038e-10
REG1B	-8.05599	3.10047e-10
GNG4	2.03738	3.26129e-10
CRISP2	3.8692	3.28059e-10
L1CAM	2.52204	3.62173e-10
TRDN	-3.84397	3.65111e-10
PAGE5	-2.99449	3.8131e-10
PRDM9	3.52844	4.25897e-10
DPEP3	-6.09486	4.56016e-10
C1QTNF3	-2.49674	5.38668e-10
AC005697.1	5.74615	8.80584e-10
DPP6	4.24495	9.47602e-10
XIRP2	-4.76016	1.18817e-09
GRIA1	3.24092	1.41645e-09
GLI1	2.23836	1.44355e-09
ISLR	-2.49588	1.56864e-09
MUC19	3.45289	1.87843e-09
MTRNR2L5	4.36429	2.53722e-09
MAGEA4	-3.74037	2.6634e-09
CCKAR	-4.76162	2.68998e-09
CACNG7	3.53203	3.06571e-09
KLHL41	-3.20913	3.68956e-09
MATN4	-2.5535	3.73141e-09
CKM	-2.76471	3.73828e-09
SOST	2.21511	5.57267e-09
DDAH2	-8.00332	5.88291e-09
FOXI3	3.42861	7.1719e-09
PRR9	-7.89092	7.95089e-09
EZHIP	-6.48172	8.76509e-09
VCX3A	-6.39685	9.40321e-09
ASPN	-2.26577	1.09425e-08
IGLL1	4.83773	1.15565e-08
SSTR1	3.06121	1.44227e-08
PGBD5	2.22352	1.53197e-08
GNGT1	-5.66441	1.67079e-08
CASQ1	-4.59099	1.68976e-08
TATDN1	1.79256	2.21334e-08
PNLDC1	-4.92319	2.72694e-08
ACTG2	-2.52717	2.79256e-08
ITIH6	-4.76762	3.03517e-08
CLEC3A	-4.88889	3.39839e-08
PPP4R3C	-5.79627	3.4221e-08
DCUN1D5	1.70296	3.65975e-08
BGLAP	-2.99659	3.80385e-08
IBSP	1.63372	4.40528e-08
SOX21	3.20768	4.58411e-08
OPN3	1.87423	4.68494e-08
SFTPA1	-7.62727	4.69972e-08
C1QL2	3.76653	4.70088e-08
MYBPC2	-3.45287	6.14536e-08
PHOSPHO1	1.66935	6.59438e-08
PAGE2	-3.74428	7.50721e-08
NEB	-2.27042	7.53422e-08
IL13RA2	-3.67923	9.18379e-08
RXFP2	3.08006	1.0263e-07
FOXI1	4.11496	1.13101e-07
CILP2	-2.16844	1.27901e-07
DSG3	3.11171	1.41125e-07
MYMX	2.94859	1.46166e-07
PTPRZ1	1.65172	1.5138e-07
COL8A2	-2.0747	1.58202e-07
ADD2	2.68636	1.59966e-07
COL22A1	1.58495	1.77064e-07
LMOD2	-4.69201	1.82795e-07
EPCAM	2.15129	2.15447e-07
KCNJ12	1.73865	2.55853e-07
CAMKV	3.57312	2.77482e-07
SSX1	-2.37303	2.95884e-07
CLNK	2.97429	3.03845e-07
KCND2	2.92871	3.30861e-07
CTCFL	3.46081	3.35908e-07
CNNM1	2.78958	3.40078e-07
TRIM58	1.88823	3.56029e-07
TAC4	2.76245	3.56597e-07
SPINK1	2.96225	3.89052e-07
HLA.DRB5	-2.20824	4.03009e-07
CYFIP2	1.65522	4.1211e-07
YBX2	3.61329	4.21912e-07
EPHA10	2.89733	4.72779e-07
DSC3	2.80548	4.72779e-07
CACNG6	2.94708	4.91118e-07
ECM2	-2.15715	5.33419e-07
SCYGR4	4.69763	5.74214e-07
IRX5	1.68609	6.78061e-07
XAGE5	-5.15827	7.5147e-07
MYH8	-4.51469	8.24824e-07
NKX6.2	3.14512	8.76047e-07
MAGEA1	-3.39507	9.3533e-07
DHRS2	-2.64065	1.23793e-06
SERPINA7	4.41465	1.26986e-06
MMP27	3.4021	1.27403e-06
CGREF1	1.59403	1.27956e-06
GPC3	-2.74944	1.4561e-06
FTHL17	-7.90936	1.49765e-06
SLPI	-3.12991	1.51695e-06
SFTPC	-5.04779	1.56508e-06
SEC14L3	3.44465	1.70931e-06
NDUFB9	1.4682	1.74434e-06
DKK1	1.71312	1.88494e-06
DLGAP1	2.88771	1.9439e-06
LGR5	2.43499	1.9439e-06
TMEM229A	2.97329	1.98807e-06
STRIT1	-5.33087	1.98807e-06
NRAP	-4.08626	2.57445e-06
LDB3	-2.94177	3.05989e-06
CFAP300	2.29696	3.05989e-06
CA3	1.44238	3.09767e-06
IGFN1	-3.8381	3.22924e-06
VSX2	3.45339	3.29431e-06
MT1A	2.57596	3.33864e-06
LGR6	1.75844	3.51496e-06
PNMA5	-3.7175	3.65539e-06
MYH1	-2.75662	3.8278e-06
WDR46	-6.54021	3.98366e-06
FMO1	-2.80807	3.99665e-06
CRYBA2	2.42819	4.01834e-06
GRM4	2.60716	4.20029e-06
SOX14	4.37901	4.4513e-06
RNF186	3.73225	5.00061e-06
PHOX2A	2.72609	5.26694e-06
EGLN3	1.55835	5.35207e-06
SFRP5	2.84239	5.52197e-06
FAM166B	2.39026	5.74902e-06
TRMT12	1.61828	5.87019e-06
ATP1A2	-3.64076	6.21899e-06
CRISPLD2	-1.85216	6.57052e-06
ACAN	-1.84219	6.7477e-06
RSPO3	-3.05158	7.19835e-06
PCSK1N	2.4871	7.38039e-06
MYOZ1	-3.75808	7.79268e-06
PDLIM3	-1.89864	8.14003e-06
BIRC2	1.423	8.14578e-06
RNF212	-2.94865	8.27026e-06
HES2	2.21734	8.5789e-06
DNAH2	-2.47199	8.61687e-06
TNNT3	-2.30028	9.00936e-06
ACTC1	1.79376	9.40302e-06
SQLE	1.40167	9.82147e-06
CNTN1	-2.24159	9.84734e-06
SLC19A3	2.767	9.90092e-06
CLIC5	1.78881	1.00244e-05
KLK14	2.52877	1.0103e-05
BMP8A	1.43842	1.02714e-05
BAIAP2L2	1.93166	1.03665e-05
RFPL4B	-5.52184	1.05087e-05
TBR1	2.3657	1.09808e-05
LEFTY2	-4.14218	1.18854e-05
ADAMTS18	-1.91173	1.20671e-05
PLA2G2A	-4.28543	1.20816e-05
INA	2.17908	1.35876e-05
CD28	1.89442	1.38005e-05
MRGPRE	3.27078	1.38028e-05
NKAPL	-2.77047	1.52855e-05
SLC8A3	1.3907	1.58635e-05
ASPDH	-3.54974	1.61716e-05
DDIT3	1.4868	1.63246e-05
NAA11	-4.13275	1.66364e-05
CMYA5	-2.67227	1.70185e-05
SYNPO2	-2.0713	1.93569e-05
HAVCR1	2.44943	1.95817e-05
PNMA3	2.68248	2.03683e-05
CSAG2	-4.41342	2.03683e-05
OLIG3	3.95258	2.06046e-05
STC2	1.39373	2.18767e-05
BMP8B	1.35733	2.24803e-05
FOXJ1	-4.03506	2.70809e-05
PDK1	1.45882	2.77807e-05
C2orf83	3.08084	2.87566e-05
ERAS	-4.31294	2.94541e-05
C1QTNF7	-2.89857	2.94541e-05
DES	-1.81334	3.1166e-05
MYBPH	2.73783	3.15865e-05
SAA4	4.21355	3.31724e-05
WDR72	1.7904	3.40959e-05
KLHL13	1.65223	3.55581e-05
OLFM3	-3.37424	3.55888e-05
IMPG1	2.63014	3.66006e-05
VCX3B	-4.75825	3.74062e-05
KCNN1	2.05038	3.80295e-05
GLB1L2	1.84847	3.84364e-05
CAMSAP3	2.73037	3.98944e-05
POU3F4	2.20838	3.98944e-05
HLA.DMA	-4.6744	4.36873e-05
RIMS1	-3.24637	4.54219e-05
PRR15	2.61068	4.84378e-05
EDN3	-5.05958	4.91988e-05
GRID2	-3.67651	4.91988e-05
PRRC2A	-4.38409	4.91988e-05
NPY5R	3.19833	5.14616e-05
ZIC1	-1.84566	5.14844e-05
MX1	-1.63749	5.53755e-05
SMPD3	1.30425	5.67289e-05
SMIM31	3.10755	5.7412e-05
DGKK	2.51485	5.86367e-05
MYOM2	2.3978	6.61094e-05
SLC38A5	1.42449	7.13475e-05
OR2M5	3.79993	7.18762e-05
CKMT2	2.06108	7.20018e-05
VGLL3	-2.11549	7.3233e-05
SFTPA2	-4.35082	7.38304e-05
NPPC	2.98011	7.66306e-05
IFITM5	1.30944	7.67774e-05
VCX	-4.07227	7.78775e-05
SDK1	-2.83008	8.01937e-05
ELN	-1.59941	8.20082e-05
MYOG	2.2826	8.55289e-05
ANOS1	-2.17337	8.65141e-05
LTK	1.73426	8.65465e-05
SSC5D	-1.76227	8.96315e-05
TSPAN18	-1.58112	8.96315e-05
MTNR1B	2.78306	9.14585e-05
IFI44L	-1.59467	9.51771e-05
BARX2	-3.73305	9.51771e-05
PATE4	3.02947	9.87571e-05
RHBDL2	1.29357	0.000102004
CCDC3	1.27271	0.000110338
PDZRN4	-2.71389	0.000111306
CH25H	-2.6778	0.000114893
PRDM13	2.54141	0.000115933
GRAMD1B	1.31122	0.000116635
TMPRSS13	2.42686	0.000123553
OR4D9	2.68619	0.000123645
OR8A1	2.24673	0.000123755
CT45A10	-5.22092	0.000125826
FOLR1	1.5409	0.000133803
STAC3	-1.82872	0.000138569
STEAP4	-1.81708	0.000141468
CACNA1G	-2.02207	0.000146195
CACNB4	2.05109	0.000150347
RNF139	1.26122	0.000151425
DPYSL5	2.24138	0.00015763
CDK18	1.3033	0.000162101
PDZRN3	-1.64415	0.000171772
MX2	-1.68291	0.000172027
TMEM123	1.23539	0.000173975
SCRG1	-2.51697	0.000175515
CACNA1E	2.03401	0.000175515
BARX1	1.42553	0.000185969
DMRTA2	-2.9699	0.000195913
SLC4A10	2.27181	0.000196511
YAP1	1.25835	0.000207405
FAM178B	2.11107	0.000209895
GALNT14	1.35161	0.000211678
CRISPLD1	-1.52149	0.000211678
TMEM271	3.24456	0.000213405
SLC17A9	1.23537	0.000223778
ARHGAP28	-1.59836	0.000226829
CHMP4C	1.65655	0.00022954
SLC2A1	1.23924	0.000231876
FAM181B	2.42706	0.000232307
IGSF10	-1.67413	0.00023254
PPP1R3A	-3.84255	0.000233445
EVPLL	3.48087	0.0002355
FRZB	1.4914	0.00024062
BHLHE22	-3.5727	0.000243904
MYH6	-3.6986	0.000260351
OR6P1	-4.04054	0.000264702
CA10	2.73827	0.000277273
CLVS2	-3.93948	0.000277493
ZIC3	-3.85702	0.000284413
GBP1	-1.53897	0.000285159
KCNA2	2.12875	0.000285159
TECRL	-3.83466	0.00028593
NPAS1	1.9822	0.00028993
RSAD2	-1.67312	0.000293629
DCAF8L1	-4.83328	0.000293758
P2RX5	2.39388	0.000295514
CST1	2.43875	0.000311469
CXCL9	1.38372	0.000324633
GDPD4	2.39547	0.000324633
FGF23	-3.2858	0.000334525
CD163	-1.50737	0.000339733
DCAF8L2	-4.30333	0.000346761
CASP5	2.2065	0.000348823
VCAM1	-1.51786	0.000355499
DCAF12L1	-3.86086	0.000358422
MUC1	1.56115	0.000377037
NPFFR2	-3.14076	0.000378622
MAGEA3	-1.60211	0.000393488
APCDD1L	-1.87778	0.000398396
KCNU1	2.41023	0.000402207
CCL21	-2.09232	0.000403449
PATJ	-1.5477	0.000408309
NEFL	2.35391	0.000427559
WDR64	2.32573	0.000436547
FO681492.1	2.1062	0.000436547
ADCY1	1.53311	0.000445384
NKX2.1	2.21357	0.000450197
ANKRD1	-2.74746	0.000451108
GSTM5	-2.4721	0.00045297
ACKR1	-3.05665	0.00045297
ELAVL3	2.29929	0.000465865
FEV	2.53036	0.000468532
VCX2	-3.92041	0.000472904
SORCS2	-2.10408	0.000472904
GPAT2	-2.32602	0.000475988
NID2	-1.43927	0.000475988
CES1	-5.48978	0.000482363
SCD	1.17577	0.000488738
FGFR2	-1.46119	0.000494441
AOAH	-1.82824	0.000502598
CHGB	-3.42311	0.000502598
COL25A1	-2.02285	0.000503324
CHML	1.26838	0.000508546
AQP4	-3.59655	0.000510949
ASB4	-3.40628	0.000510949
FMO3	-2.4302	0.000511606
PCDHGB5	-2.57274	0.000525042
PIEZO2	-1.51897	0.000525042
RPS4Y1	-1.42986	0.000528147
SCN1A	2.2244	0.000539126
ASPA	-2.82238	0.000551861
MYL7	3.14516	0.000558973
PRAC1	3.22379	0.000575567
KCNK10	-3.63911	0.000588152
IFITM10	1.89906	0.000589928
DCN	-1.41389	0.00060111
IRX6	1.72637	0.000604541
WNT2	2.35313	0.000612236
KRTAP13.1	2.52934	0.000612869
WDYHV1	1.36905	0.000621254
BAMBI	1.18797	0.000657881
SMPX	-3.16649	0.000676048
NPW	1.4381	0.000686027
RAMP1	1.4941	0.000714305
RASGRP2	1.60519	0.000723753
ADORA1	2.25879	0.000724079
PGPEP1L	2.74806	0.000777138
BNIP3	1.16486	0.000779803
PIK3C2G	2.44917	0.000808781
HIST3H2A	1.62001	0.000822253
MYH14	-1.83749	0.00085008
NDUFA4L2	1.14179	0.000872718
PTGFR	-1.46177	0.000916984
TRHDE	-3.01762	0.000923476
PLD6	1.40084	0.000949636
GALNT15	-2.34182	0.00096403
GREB1L	2.01895	0.00104738
PAGE1	-3.64444	0.00109328
SYT12	1.23403	0.00109328
TEKT3	2.00738	0.00110364
PRKAG3	-3.28236	0.00115072
EFHD1	1.2569	0.00115072
MYMK	2.42855	0.00116689
SERPINB7	2.545	0.00117126
SCN2A	-2.74661	0.00117126
CHRDL2	-2.50527	0.00117607
PFKFB1	-2.73417	0.00118663
COL8A1	-1.35139	0.00119264
NOS1	-2.73011	0.00121327
ADGRD2	2.36229	0.00122661
TSPY2	-5.47539	0.00123225
MCF2	2.05897	0.00125433
GLDC	1.93353	0.00126326
ANKRD2	-3.02235	0.00126402
XPNPEP2	-2.13363	0.00129037
CALN1	-3.09501	0.00131951
PPDPFL	-3.83838	0.00134065
COL11A1	-1.34363	0.00134303
PAK3	1.99104	0.00139768
ATP1B4	-3.30163	0.00141796
GAGE1	-4.03547	0.00147076
BX276092.9	-3.3779	0.00151731
TNNT1	-1.59106	0.00157984
OR6J1	-3.50134	0.00159406
CACNG4	1.73848	0.00161931
ESPN	1.82858	0.00163597
FOXA2	1.99339	0.00167804
CASQ2	-2.6827	0.00167804
TGFBR3L	1.85472	0.00167877
ACTN2	-1.70165	0.00168659
UGT1A6	3.19399	0.00168659
B4GALNT1	1.19807	0.00169075
ACTBL2	-3.7648	0.00172769
BMP6	-1.50356	0.00174117
CHST13	1.37032	0.00176704
CSMD3	-2.50003	0.00176928
DCAF4L2	-3.25718	0.00177767
DSG1	2.29355	0.00180798
GJA3	1.85866	0.00180798
HILPDA	1.16515	0.00183594
FGFBP2	-1.45721	0.00185181
WNT10A	1.89093	0.00185361
COL27A1	-1.31331	0.00187496
PCDHB7	-2.0081	0.00193902
ACTN3	-2.75618	0.00194531
TMCC2	1.27524	0.0019518
MMP20	2.00226	0.00195279
RNF222	-3.17427	0.0019641
ANKRD55	2.10478	0.0019641
SNCB	2.02802	0.00196678
OR6C65	3.23503	0.00196678
CT47B1	-4.79107	0.00200017
SLC1A6	2.3999	0.0020137
GCGR	2.30903	0.00201543
ARMC3	2.09334	0.00207639
HGF	-1.53118	0.00209521
TRABD2B	-3.05836	0.00209587
C16orf89	-2.39161	0.0021036
MYO16	1.79201	0.00212127
SLC24A3	-2.77568	0.00212783
MISP	-2.95119	0.00219971
MAGEA6	-1.45654	0.00220273
MMP7	-2.92601	0.00225163
CECR2	2.29066	0.00229937
EEF1A2	1.2307	0.00234701
SLC30A8	-2.80414	0.00234884
DLK1	1.6816	0.00237431
MFAP2	-1.2779	0.00240001
TBRG1	1.11942	0.00240001
MYL4	1.73487	0.00250402
LUM	-1.28783	0.00251679
CACNG1	-3.12261	0.00251855
TMPRSS15	-3.28243	0.00251855
BARHL2	2.51431	0.00254216
GPRC5A	1.41585	0.00263364
IHH	1.55568	0.0027007
SLC38A4	-1.7523	0.00271016
PTCHD1	-2.4648	0.00271016
NPY1R	1.7708	0.0027345
CPE	1.06521	0.00275445
BMPR1B	-2.08458	0.00275445
OR2G6	2.92901	0.00277313
GFRA3	2.21263	0.00284163
SYNM	1.1199	0.00291337
FMR1NB	-3.30751	0.00298021
USH1C	-3.33675	0.00298021
JPH3	1.58389	0.00301104
SPACA1	-3.74007	0.00303069
OPRK1	-3.46535	0.00306034
MYLK4	1.28371	0.00308937
ANXA13	1.94096	0.00316905
FSHR	-3.32478	0.00320232
RARRES1	1.45342	0.00323063
GCSAM	1.93084	0.00333579
HIST3H2BB	1.89843	0.00339648
MYH3	-1.50343	0.00340836
KCNK12	1.90219	0.00350497
ZDHHC15	-2.70463	0.00352353
KAZALD1	1.08017	0.00353846
TBL1Y	-4.43141	0.00356689
SMTNL2	-2.63968	0.00356689
TEX13C	-3.42708	0.00359442
FOXB2	2.25227	0.00360309
BOK	1.18528	0.00360568
SLC7A10	-1.46466	0.00361563
ANTXR2	1.05681	0.00372824
IFNA1	3.32718	0.00377801
FAP	-1.28553	0.00379072
MYH10	-1.22408	0.00380988
ATAD2	1.05145	0.00387974
ZNF774	-2.21769	0.00393581
TTLL8	2.81433	0.0040495
MSMO1	1.06209	0.0042381
PLN	-2.19561	0.00443959
TSPAN7	-1.26083	0.00461869
ARHGAP44	1.2516	0.0046442
AMPH	-1.55959	0.00475797
HTR1B	-3.39731	0.00492721
CTSE	-3.44205	0.00495059
SERPINB4	-3.93592	0.00514861
ZDBF2	1.66075	0.00516134
DYNC2H1	1.09568	0.00525822
ATG9B	1.72238	0.00527482
PPFIA4	1.44314	0.00531974
MLNR	2.30919	0.00537599
NKPD1	1.93339	0.00540511
DDX3Y	-1.2738	0.00544469
RASL11B	-2.47538	0.00551533
MST1R	-2.3946	0.00555395
SERTM2	-3.08838	0.00574733
SMOC1	-1.51441	0.00576598
TNFRSF19	-1.20986	0.00589903
EPGN	2.40575	0.00592996
SBSN	-2.88686	0.00594975
SHD	1.98743	0.00598113
TDRD9	1.47578	0.00599862
MRPL45	-2.70322	0.00601626
CDH17	-2.50405	0.0061422
PROK2	1.82963	0.006162
EGLN1	1.338	0.00618201
DHRS7C	-4.29844	0.00619229
H3.Y	-4.29834	0.00627416
SNAP91	1.83734	0.00636598
FAM187B	2.7659	0.00641114
DMKN	1.8152	0.0064661
CDH3	-2.13148	0.00658708
NWD2	2.08954	0.00664747
OSTN	-2.45522	0.00668403
FAM169B	1.96312	0.00669446
SYT8	-2.19524	0.00673021
MSLN	-2.90419	0.00684695
DSC1	1.93653	0.00690838
TSPY1	-4.77324	0.00691571
CAPN13	2.31181	0.00699281
SRL	-2.31338	0.00718683
NRXN1	1.2915	0.00718683
ZNF395	1.01345	0.00722514
ANKRD30A	2.39608	0.00726979
CORT	1.59643	0.0072906
GAL	1.61973	0.00729277
FMOD	-1.19031	0.00731951
FAM184B	1.95606	0.00735638
FBLN7	-1.27737	0.00735813
PITX3	-2.60786	0.00746131
HMCN1	-1.16833	0.00759764
COL24A1	0.996995	0.00770875
IGFL3	-3.13903	0.00776204
LRIG1	-1.39415	0.00776204
ITGA10	1.00378	0.00776792
HMOX1	-1.16002	0.00783802
PIWIL3	-3.28534	0.00786531
PRDM12	2.06418	0.00792224
KCNQ4	1.90338	0.00799851
C10orf71	-2.68622	0.0080073
CHRNA9	-2.79192	0.00803915
CCDC27	2.01125	0.00803915
GAGE2A	-3.40313	0.00806728
COL12A1	-1.16388	0.00812986
COL3A1	-1.16278	0.00820281
PCSK2	-2.44418	0.00824506
TGFA	1.45581	0.00827642
AGPAT1	-2.06724	0.00827642
OTX2	1.8287	0.00855787
ISM1	1.27934	0.00855787
GNG12	-1.16387	0.00860191
ELOVL2	-2.39578	0.00860288
HAPLN1	-1.1466	0.00863353
PADI2	-1.86652	0.00863353
RAB11FIP1	1.06886	0.00878326
DGKB	2.02549	0.00889522
XKR9	1.75236	0.0089041
FOXN4	2.36529	0.00901628
FADS2	0.979669	0.00901628
LHX5	2.40977	0.00909652
MSC	-1.29914	0.00943999
ZNF208	-2.17759	0.00943999
KCNA4	1.85376	0.00943999
ERBB4	1.49521	0.00959613
OR52W1	-3.57031	0.00973416
CCDC152	-1.81842	0.00979
FHL1	-1.13757	0.00981556
DACT2	1.90225	0.00989562
NCR3LG1	1.25302	0.0099287
IFITM1	-1.14337	0.00994852
IFI44	-1.15051	0.00996646
CGB8	3.0636	0.00998783
OLFM2	-1.21088	0.0100025
NDN	-1.42037	0.010158
LOX	0.957695	0.0103347
HMGA2	-1.62091	0.0104705
IGF2	-1.14184	0.0105142
MAGEC3	-3.42588	0.0105295
OR10H1	2.60814	0.0105755
ERAP2	-1.24836	0.0106459
NUP62CL	2.41713	0.0106586
RHOXF2B	-3.66729	0.0107958
CHI3L2	-2.04137	0.0108059
ARRDC4	1.02741	0.0108069
GABRG2	-2.59065	0.0108425
GPR87	-3.69609	0.0109076
HPR	2.20753	0.0110594
FAM91A1	0.959449	0.0110949
FAM180A	-1.59022	0.0114247
GDF5	-2.81079	0.0114247
ANKS4B	2.62057	0.0115318
FDCSP	2.61277	0.0116955
DLX2	1.51803	0.0117724
DNAH8	-2.32412	0.0118382
HEPH	-1.39576	0.0119283
NTS	-3.04082	0.0120357
MRGPRF	-1.56884	0.0120488
FAM166C	1.79127	0.0122699
ITK	1.29422	0.012365
SAMD11	0.973512	0.0124426
C6orf223	1.75047	0.012703
FAM71B	2.1924	0.0129794
SPATA3	2.40629	0.012996
LENG1	-4.08507	0.0130383
FGFRL1	-1.15587	0.0131816
PGAM4	-1.9122	0.0132691
OMD	-1.09375	0.0134507
ALDH1A1	-1.56581	0.0134507
SLC1A1	1.38263	0.0134976
CLEC2L	-2.29945	0.0135455
ADGRD1	1.03098	0.0135455
ADRB1	1.75518	0.0135565
RHCG	2.0433	0.0136189
LRTM1	-3.67309	0.0136427
PCDHB5	-1.44238	0.0137177
GUCY1A2	-1.27733	0.0137816
NXPH4	1.06505	0.0138195
ARHGAP36	-2.77751	0.0138195
PRR26	1.76786	0.0138366
SAMD9	-1.21038	0.0140227
FAM155B	2.20051	0.0140227
PPP1R13B	1.09247	0.0144004
ARX	1.72036	0.0144029
THBS2	-1.09308	0.0144213
AMPD1	-2.68666	0.0146994
TENM2	-1.16084	0.0148681
WNT5B	-1.22549	0.0149442
ACTA2	-1.09667	0.0149925
DUSP9	1.55364	0.015006
ADAM21	-2.35562	0.015006
NLRP9	-2.75112	0.0150371
NEGR1	-1.44194	0.0150371
HOXB8	1.55929	0.0150466
WASHC5	0.935943	0.0150947
SLC7A8	-1.09452	0.0150996
SLC26A9	1.8984	0.0152121
COL9A2	-1.13415	0.0155246
NOTUM	0.981917	0.0155827
SERPINB3	-4.3419	0.015747
RPRM	-2.58426	0.0159992
SMOC2	-1.11772	0.016075
SIPA1L1	-1.09776	0.0160987
SAMD9L	-1.16044	0.0163485
IFI6	-1.06757	0.0165159
NSMCE2	1.03463	0.0165623
IFIT1	-1.12866	0.0165623
TAC3	0.945564	0.0165678
TMEM100	1.55792	0.0167551
SP8	1.97059	0.0169251
AEBP1	-1.07779	0.0169394
ZDHHC23	1.50614	0.0169565
GTSF1	-2.19434	0.0169565
ST8SIA6	-1.69952	0.0171017
SOHLH1	-3.40146	0.0171169
KBTBD12	1.95982	0.0171214
LGI4	-1.42098	0.0171397
GFPT2	-1.2944	0.0171952
PPP1R27	-2.33694	0.0172842
NHSL2	-1.18547	0.0177015
MUCL1	2.30006	0.0177197
PZP	1.77334	0.0177274
POU6F2	-2.09685	0.0179534
SCG2	-1.97526	0.0180107
RSPO1	1.67739	0.0180712
PCDHB6	-1.94556	0.0182435
JAG2	0.938463	0.018284
SMIM28	2.56138	0.0182922
XCL1	1.77812	0.0182922
DNAH10	1.76755	0.0183502
FOXF1	1.57631	0.0183502
PFKFB4	1.09555	0.0183849
PADI3	-2.34294	0.0184917
EIF4E1B	2.62202	0.0185486
MGST1	-1.34596	0.0185985
SHANK2	1.59815	0.0186949
SUSD4	1.38867	0.0186954
DMRTA1	-1.9211	0.0188262
RPS6	0.91554	0.0190311
CACNA1S	-2.25777	0.0190982
C3	-1.14727	0.0192925
NEDD9	-1.13792	0.0192931
ANO5	0.910099	0.0194284
DSC2	1.15883	0.019486
HJV	-2.36517	0.019486
PYGM	1.01142	0.0195388
OR56A3	-2.78756	0.0195388
EGFR	-1.08555	0.0195471
PCDHA6	-2.40337	0.0195471
PMEPA1	-1.05164	0.0196859
MYO6	0.914917	0.0199187
COX7B2	-2.72865	0.0200191
GAS1	-1.05854	0.0202447
HTRA1	-1.04625	0.020341
NOG	1.38071	0.020341
BNC2	-1.16779	0.0204086
FADS6	2.15075	0.0204086
SCIN	0.969935	0.0205277
NDNF	0.910418	0.0205933
PRB2	-1.56098	0.0206572
SLN	-1.61063	0.0206786
NTRK1	-2.18245	0.0208645
FOLR2	-1.10201	0.0211869
NFIX	-1.04554	0.0211869
AGBL1	-2.37442	0.0211869
S100A1	-1.4037	0.0214477
CSN1S1	2.80629	0.0215603
MKRN3	-2.03575	0.0217305
SLC2A14	1.74151	0.0217544
ZNF521	-1.13097	0.0217545
XAGE2	-3.21334	0.0218861
ROR2	-1.04616	0.0218861
SLC36A2	1.07318	0.0219649
HELT	3.3044	0.0221735
CXCL8	1.50704	0.0224067
LINC00672	1.74787	0.0226256
MAGEB3	-3.48335	0.0228119
PODXL2	0.9563	0.022888
LMOD3	-1.67521	0.0233457
PLA2G4D	1.84002	0.0233457
ATP10B	2.08748	0.0233631
DCP1B	-1.14489	0.0234077
GRIN3A	1.65234	0.0235237
TLL1	-1.60779	0.0237508
NKX1.2	-2.94002	0.0237703
TRIM16L	1.13708	0.0239886
KLRF2	2.23972	0.0240086
CT83	-3.17169	0.0241243
OLFML2B	-1.02181	0.0242945
ESRP1	-2.11932	0.0247811
LCN8	-2.58438	0.0247811
SAMD5	-1.14976	0.0248494
ENTPD3	1.06752	0.0248494
F13A1	-1.07998	0.0248646
SCD5	-1.07871	0.0248939
CCDC121	-1.79521	0.0249665
IL7R	-1.13697	0.0252285
IL12B	2.27129	0.0252426
MAP3K15	1.62762	0.0252426
CSRP2	-1.03962	0.0252818
LRAT	1.79398	0.0253074
MAGEL2	-1.84604	0.0257433
LAIR1	-2.19255	0.0257433
MBD6	0.8915	0.0257433
CRYM	-2.25428	0.0258049
FMO2	-2.35144	0.0258368
HHATL	-2.64592	0.0259363
SCEL	-2.71067	0.0259585
SGMS2	0.890876	0.0263888
CLDN3	1.75621	0.0265086
NECAB2	1.65513	0.0266154
TSPY9P	-4.08338	0.0266154
PON3	-2.04114	0.0267247
TMEM108	-1.24756	0.0268822
C1QC	-1.01052	0.0268822
ACTR3C	1.67084	0.0269856
TAC1	1.7807	0.0270398
SCUBE3	-1.04426	0.0272856
VSIG4	-1.14329	0.0272856
IGSF1	-2.35003	0.0278079
EYA2	-1.2313	0.0278815
CGB3	2.93062	0.0278815
RNASE7	-3.95739	0.0279875
RPL22L1	1.09823	0.0281888
ALKAL2	1.64851	0.0283473
SBK1	1.22921	0.0283501
GADD45B	0.890109	0.0283679
KCNH2	0.988089	0.028384
HSPA6	1.26837	0.0288613
RASGEF1A	1.41608	0.0290579
RBMY1F	-4.15404	0.0293696
HTR3B	2.10704	0.0293696
CHST9	-3.87522	0.0293744
OR10J1	2.3534	0.0294849
NSMF	0.88304	0.029641
SLC40A1	-1.016	0.029641
DISP3	-2.01637	0.0298097
NR5A1	1.64691	0.0300121
DNM1	-1.01356	0.0300121
THBS3	-1.01377	0.030098
FBXO32	0.89417	0.030098
CITED4	1.35674	0.030098
RGS5	-1.04233	0.0303077
PRRX1	-0.996538	0.0303248
RIMKLA	1.59899	0.0303491
PTPRT	-2.40545	0.0304051
SRD5A2	-2.54902	0.0306199
KCNJ18	2.39288	0.030697
FXYD3	-2.29306	0.030801
CHRDL1	1.58418	0.0310339
MYLK	-1.00734	0.0314228
SELP	-2.2198	0.0315851
CD1A	1.63721	0.0316093
TLE7	-3.73505	0.0318923
OR52R1	-4.05309	0.0318923
PRICKLE2	-1.2174	0.0325628
TOX	-1.38978	0.0327578
CRIP2	0.868701	0.0328226
LONRF2	1.56234	0.0335212
SLC5A5	1.80337	0.0335212
PTPRN2	1.32432	0.0337297
SLC4A8	1.14491	0.0338787
ZNF385B	1.27424	0.0338787
LHX8	-2.06549	0.0340401
SATB2	0.851864	0.0341034
COL6A5	1.86749	0.0341147
MMP12	1.53069	0.0344283
NRSN1	2.19758	0.0349063
EPHA7	1.60202	0.0349627
STC1	0.922362	0.0349634
TIMD4	1.54003	0.0350246
PCSK9	1.40173	0.0351039
ART1	-3.98644	0.0353163
HIST1H2BI	2.15174	0.0354309
VGF	-2.13571	0.0354362
SLC17A7	1.37682	0.0363233
C3orf52	1.46005	0.0364176
ZNF716	-2.32132	0.0364403
COMP	-1.05178	0.0367489
PNMA6E	-1.99949	0.0367489
SLCO2A1	-1.33942	0.0367494
SP6	1.07174	0.0369178
S100A7A	-3.33285	0.0372323
DMRT2	1.58265	0.037369
KIAA1549L	-1.25253	0.037369
GLIS1	-1.28755	0.037369
HDGFL3	-0.995178	0.037369
GSTP1	0.842342	0.0375781
EDNRA	-0.97805	0.0378633
COL6A1	-0.98084	0.0380832
CD5L	-2.36745	0.0385219
SCUBE1	-1.04841	0.0386031
EFEMP1	-1.08194	0.0386914
MIA	-2.22732	0.0388084
GATA5	1.89838	0.0388084
CPS1	0.974777	0.0388094
SPTBN2	1.11974	0.0389988
ZNF596	1.38798	0.0393158
TENT5B	1.33989	0.0394562
TAFA1	-2.58958	0.0395314
AXIN2	-1.28021	0.0397182
RIMS3	1.28949	0.0397182
NPY2R	-1.92764	0.0397182
CCNB3	-1.98345	0.0398096
PEG3	1.29565	0.0398096
SEMA3B	0.880116	0.0398349
MORC1	1.75426	0.0399291
SYCE1	1.69902	0.04023
CSRP3	-1.88086	0.0402733
LRRC38	1.59798	0.0403639
TRIM72	-1.49796	0.0403639
KCNC1	-2.04987	0.0407354
SAPCD2	0.951731	0.0410628
TBXA2R	1.01156	0.0410628
GDF15	1.21152	0.0414783
TPM2	-0.951166	0.0414844
CCDC177	1.96551	0.0414865
ZIC4	-1.60702	0.0415025
CASKIN1	1.55752	0.0415698
ASB5	1.32595	0.0418417
MXI1	0.89766	0.0418669
KRT14	1.62634	0.0421923
CCDC155	1.76982	0.0422244
SORBS2	1.04197	0.0423514
RNF150	-1.05917	0.0425213
STRA6	-1.65409	0.0428481
LHX6	1.27887	0.0429097
NPDC1	0.956851	0.0430326
CPA4	-2.0858	0.0430326
MAGEB16	-3.15611	0.0430637
SIGLEC1	-1.06497	0.0437476
MN1	-1.17732	0.0437476
ZFHX4	-0.954131	0.0440721
TSHR	-1.35632	0.0441195
PER3	-1.06121	0.0441283
AC098650.1	2.05641	0.0441541
MAGEB17	-2.08443	0.0442415
MYO3A	1.32803	0.0443477
MAGEA11	-1.59159	0.0445799
PDE4C	1.91166	0.044646
SOX6	-1.06515	0.0446522
SPIN2A	1.68634	0.0447963
C8orf89	-2.49489	0.0449353
SGCA	1.27546	0.0450371
MEOX1	-2.05567	0.0451558
GPR158	-1.48683	0.0451754
MEI4	-2.82141	0.0452687
HTN1	2.43195	0.0452687
L1TD1	1.6266	0.0453232
POU3F2	1.61639	0.0454296
MAGEC2	-1.63366	0.0454349
FDFT1	0.840055	0.045746
SLC34A2	-2.00358	0.0458544
INSRR	-1.63214	0.0458799
HSPB3	1.78157	0.0458812
HLA.DRB1	-0.993176	0.0461685
CNGB3	-2.53197	0.0461685
PIKFYVE	0.862504	0.0466531
CHAD	-0.969375	0.0472603
CDC20B	1.56593	0.0475152
LRRN1	-0.947929	0.0475494
PCDH9	0.885228	0.0475494
SPHKAP	1.68299	0.0475933
C2orf72	1.56927	0.0477763
PHF1	-2.80571	0.047918
CCL7	-2.38992	0.0482463
FAAH	1.19384	0.0484299
IGLON5	1.26503	0.0487266
CCK	-1.57233	0.0490642
MME	-0.941407	0.0491004
CLSTN2	1.44098	0.0491382
PNMA6A	1.47343	0.0492201
DAB1	-1.86166	0.0496969
GCK	1.56195	0.0497036
ASB12	-2.78167	0.0497036
ZNF676	-2.62788	0.0498203
MASP1	-1.7824	0.0498841

## Sheet: Supplementary Table 2
Supplementary Table 2: Relapse signature differentially expressed genes with log2 fold change (logFC) and false discovery rate (FDR).
TARGET_relapse_over_no_event	logFC	FDR
AMELX	8.49844	1.35712e-97
IRS4	10.1636	4.61059e-86
PRB2	7.33548	4.30567e-64
MFAP4	-3.30249	2.08372e-53
MEPE	3.43009	1.29991e-46
MYH8	-5.40773	3.19343e-33
IGF2	-2.33535	1.20128e-31
WIF1	2.49682	1.33621e-28
FOXG1	-4.62757	3.06914e-28
PKP1	2.9485	6.63698e-28
SLC6A19	7.16935	1.13892e-27
CILP2	-2.34768	2.30385e-27
OR51Q1	-5.41178	2.51189e-27
MUC17	5.58134	1.1192e-26
FMO1	-3.7082	1.54063e-24
PAGE2	-3.8327	1.42752e-23
CDH10	4.20631	8.3025e-22
BEND2	5.64846	2.20873e-21
DMP1	1.96492	4.23393e-21
SFTPB	4.89446	2.13203e-19
NTN1	2.39176	9.5846e-19
GNG4	2.01544	9.5846e-19
COL22A1	1.86171	9.5846e-19
WDR72	2.46046	1.85897e-18
ASPDH	-4.21172	1.85897e-18
ADAM7	5.4401	6.29706e-18
SLC14A1	-2.8085	1.59419e-17
AL035425.2	6.9184	5.2582e-17
RGS4	-2.46967	2.68967e-16
LGR6	2.15404	5.99424e-16
PAGE5	-2.01811	1.0859e-15
MLC1	1.71589	1.37221e-15
CRISP2	5.63846	1.71527e-15
KCNJ3	3.14308	1.82511e-15
PRR23A	5.54716	3.38838e-15
SLC8A3	1.64609	4.25365e-15
MYL1	-1.97773	4.34232e-15
KRTAP19.6	5.87727	4.57419e-15
COL8A2	-1.62136	4.78318e-15
CYFIP2	1.63716	5.50861e-15
BMP8A	1.63586	6.03655e-15
DDIT4L	-1.78296	7.29976e-15
HLA.B	-1.57016	1.21317e-14
NKAPL	-2.76857	1.21317e-14
C11orf97	5.92469	1.3603e-14
TNR	2.06413	1.44366e-14
PPP4R3C	-4.17647	1.97075e-14
DCAF8L1	-4.56554	3.18141e-14
HCRT	4.52759	3.74158e-14
COL8A1	-1.52582	6.36871e-14
GABRB3	4.0484	1.10556e-13
TRIM58	1.93101	1.1901e-13
OR1D2	4.40923	3.76226e-13
VCAM1	-1.50646	3.76632e-13
F13A1	-1.50261	6.98854e-13
PCDH15	4.11587	7.46287e-13
PTN	-1.56266	1.10669e-12
MISP	-3.80343	1.15627e-12
XIRP2	1.94022	1.43671e-12
SOX21	4.35403	1.72229e-12
PAX7	-2.68722	1.85242e-12
MAGEA1	-2.85166	2.11135e-12
COL25A1	-2.37646	3.3216e-12
TMCC2	1.70628	4.02745e-12
SYT12	1.58061	4.23738e-12
ACTG2	-1.72624	5.20464e-12
VIPR1	3.67981	6.27723e-12
MYH1	-2.12848	7.40796e-12
DPEP3	-5.07816	7.40796e-12
COL9A1	-2.16736	9.20395e-12
PTPRZ1	1.44716	1.05713e-11
EPHA8	4.00494	1.23249e-11
RFPL4B	-4.69348	1.54301e-11
SFTPC	5.3342	1.80526e-11
CPNE5	1.53445	2.08859e-11
CA3	1.45595	2.20304e-11
IGF1R	1.51343	2.98676e-11
HLA.C	-1.57242	3.39453e-11
SFRP5	3.72646	4.14245e-11
VGLL3	-1.73045	4.24876e-11
CTRC	3.89393	4.69637e-11
NTNG1	-1.71741	4.81596e-11
SYT16	-3.26244	4.94494e-11
FOXI3	4.31218	5.29222e-11
MEST	-1.36315	7.40018e-11
EPYC	-1.35188	1.08058e-10
HGF	-1.63446	1.44051e-10
DMBT1	2.8884	1.92222e-10
OR52W1	-4.69938	2.1812e-10
TAT	3.82616	2.41465e-10
SMPDL3B	3.29712	2.66183e-10
POU3F4	2.92943	2.81926e-10
TRIM49C	4.85954	2.98314e-10
BMP8B	1.34233	3.45467e-10
C1QTNF3	-1.3206	3.52189e-10
FCGR3A	-1.3287	3.69343e-10
SLC13A5	1.62624	4.88145e-10
ZP4	4.94776	5.19183e-10
RHBDL2	1.31677	5.43504e-10
CHMP4C	1.78378	5.46992e-10
CXCL9	-1.52666	5.49009e-10
OPN3	1.39507	6.57314e-10
LGSN	-3.49823	8.01904e-10
AL445524.2	4.68144	8.59339e-10
ACTL8	3.6282	8.90262e-10
VCX3A	-3.75999	9.61636e-10
AC233723.1	2.21927	1.01637e-09
DGKK	3.67306	1.16176e-09
EPCAM	1.98744	1.21627e-09
SOST	1.37459	1.28686e-09
TAC4	2.80394	1.31007e-09
EFHD1	1.36753	1.31007e-09
OR8G5	-3.37366	1.31007e-09
CRYBA2	2.96322	1.46345e-09
SFTPA2	4.83955	1.82122e-09
MAGEA4	-2.78587	2.10141e-09
ZFP42	3.775	2.59771e-09
TP53	-1.29358	2.86769e-09
WNT1	2.93106	2.9331e-09
C8orf89	-3.19629	3.3981e-09
ALDH3A1	-3.06815	3.53136e-09
CEACAM20	4.31809	3.82183e-09
SCEL	4.14796	4.08094e-09
AMELY	4.79979	4.74457e-09
SLC38A5	1.31687	4.78169e-09
SLC38A11	3.27698	5.26594e-09
TAC3	1.40875	6.76634e-09
GPRC5A	1.63786	6.78554e-09
IER3	-3.96981	8.06816e-09
HMGA2	-1.95759	8.61243e-09
TMEM229A	3.78733	1.0684e-08
ADCYAP1	3.66173	1.30684e-08
DUSP6	-1.1941	1.66399e-08
GLI1	1.72893	1.66438e-08
CASQ2	-2.32284	1.66438e-08
MUC1	1.71089	1.85841e-08
MYH3	-1.49677	2.05402e-08
SORCS2	-1.73713	2.05402e-08
GABRA5	3.31509	2.54248e-08
PI15	1.28496	2.83343e-08
SYNJ2BP.COX16	3.38409	3.95646e-08
CPA4	-2.66245	4.05464e-08
MYLK4	1.44401	4.47023e-08
SLITRK3	3.8248	4.50498e-08
AMBN	1.19325	4.50498e-08
OGN	-1.17336	4.53741e-08
MAGEA12	-1.66599	5.74238e-08
BCL2L15	2.82552	6.73498e-08
EDN2	3.3434	8.26098e-08
HRC	1.71452	8.77674e-08
ITPKC	-1.28525	9.43212e-08
RERGL	3.24512	9.63502e-08
TDRD9	1.93473	9.75447e-08
SMOC1	-1.53082	9.83355e-08
OR4E2	3.95819	1.04586e-07
PATJ	-1.17105	1.1042e-07
CLEC3A	2.37093	1.13706e-07
LENG1	-3.90243	1.25994e-07
ADAM18	4.41033	1.26259e-07
DSG3	2.90821	1.35691e-07
ISM1	1.71048	1.35691e-07
GRAMD1B	1.15344	1.36462e-07
ZG16	4.12144	1.44357e-07
EDN3	-3.5756	1.45648e-07
CD163	-1.11435	2.18102e-07
CLDN11	1.75602	2.27435e-07
GBP1	-1.11904	2.27435e-07
HIST3H3	3.82395	2.37876e-07
ACTN3	-2.58196	2.72763e-07
ITGA10	1.14339	2.78659e-07
MAGEA8	-3.12886	2.86625e-07
NKX1.1	-3.91565	2.90329e-07
PYGM	1.28116	3.24081e-07
CPE	1.18707	3.32131e-07
CKMT2	1.80305	3.38347e-07
CHODL	2.34324	3.44146e-07
FMO3	-2.03037	3.48361e-07
SAA1	-2.79541	3.67166e-07
TGFA	1.863	4.16316e-07
SLC26A3	3.29524	4.7793e-07
SFTPA1	4.9799	4.81831e-07
CFAP57	2.98279	5.03607e-07
AQP11	-1.98269	6.08306e-07
KIF1A	1.67937	6.43099e-07
MAGEA3	-1.26938	6.64597e-07
DNAJC5G	3.41636	7.37192e-07
VEGFA	1.11349	7.62205e-07
TRIM48	-3.60767	7.87375e-07
PLSCR5	4.07185	8.54671e-07
PNLDC1	-2.98661	8.54671e-07
CGREF1	1.08434	8.57107e-07
PRPH	1.55816	8.63958e-07
ISLR	-1.06983	9.77285e-07
FST	-1.32803	9.87944e-07
PRR15	2.63029	1.21093e-06
PIWIL2	2.1863	1.26934e-06
C3	-1.15362	1.31799e-06
CA1	3.02013	1.32725e-06
SCG2	-2.18697	1.3909e-06
ZPBP2	3.74703	1.39707e-06
NMUR2	3.42928	1.39707e-06
DNAH2	-1.66476	1.39707e-06
ODF3	-3.116	1.39707e-06
OR52R1	-3.78561	1.39707e-06
KCNU1	3.12302	1.87223e-06
ENTPD3	1.16014	1.87223e-06
PFKFB1	-2.34598	1.87223e-06
CCNE1	1.05507	2.00351e-06
NKX2.3	3.34875	2.25909e-06
OR4N2	3.35207	2.30572e-06
C1QTNF7	-1.78023	2.30572e-06
MATN4	-1.2835	2.55628e-06
IRX5	1.15015	2.6255e-06
KRT83	3.46501	2.68192e-06
ALKAL2	2.88392	2.7093e-06
CDK18	1.05088	2.73413e-06
VSIG4	-1.22121	2.77855e-06
GABRA1	3.44675	2.98763e-06
PRB1	3.28696	3.00345e-06
DISP3	-2.29861	3.02719e-06
PHEX	1.12605	3.20593e-06
C1orf87	-2.71591	3.42721e-06
ABCC12	-2.79924	3.52317e-06
DDAH2	-2.92144	3.54308e-06
TCERG1L	3.06379	3.61846e-06
OPTC	-3.44637	3.64115e-06
FNDC7	2.89119	3.70029e-06
HTR3B	3.51076	3.74856e-06
TMPRSS9	1.91785	4.47746e-06
C1QA	-1.00769	4.54371e-06
VGF	-2.6444	4.54371e-06
PTGFR	-1.02559	4.55052e-06
MYH2	-1.13628	4.63371e-06
C1QB	-1.00417	4.84422e-06
MAGEB2	-1.6927	4.84422e-06
HMGCLL1	-2.34697	4.972e-06
FSHR	-3.1531	5.07712e-06
CYP1A2	3.38508	5.31069e-06
SLC2A1	1.04049	5.50972e-06
CYP4F12	-2.69412	5.50972e-06
LIN28A	2.87991	5.64009e-06
MDGA2	2.46329	5.81445e-06
OR2L3	3.93263	6.40713e-06
DCAF12L1	3.21433	6.55325e-06
ZNF469	-1.00049	6.82518e-06
NMBR	3.35623	6.98739e-06
GPC3	-1.38843	7.01759e-06
SLC6A18	3.56599	7.084e-06
SEZ6L2	-1.0016	7.084e-06
FRMD1	2.06524	7.16226e-06
ADAMTS18	-1.1972	7.16226e-06
TMEM225	3.36718	7.18735e-06
SMPD3	1.00733	7.42173e-06
CD36	1.0008	7.53456e-06
DCAF8L2	-2.87611	7.57161e-06
COL13A1	0.996862	7.63148e-06
RAB44	2.25597	7.82893e-06
RASGRP2	1.51989	8.37304e-06
ST6GALNAC5	-1.75392	8.3778e-06
MAL2	2.19382	8.42444e-06
CTAG2	-2.04786	8.62724e-06
BNIP3	0.987609	9.15408e-06
SAG	2.91463	9.31019e-06
VSTM2B	3.12539	9.78426e-06
GAS1	-0.967885	9.91337e-06
IL13RA2	-1.53799	9.97032e-06
CACNG4	1.86116	1.00177e-05
THBS1	-1.006	1.00177e-05
KCNA2	2.08043	1.02442e-05
RIMS1	-2.10646	1.03086e-05
DSP	1.10234	1.03677e-05
PCOLCE2	0.982108	1.03677e-05
COL11A1	-1.01074	1.1036e-05
ADGRD2	2.83483	1.21654e-05
ERMP1	1.10125	1.25846e-05
SGMS2	0.998665	1.25846e-05
ACTA1	0.985317	1.25846e-05
ZNF774	-1.83832	1.25846e-05
NRXN1	1.30571	1.26367e-05
OR6C75	3.4393	1.30747e-05
CACNB4	1.95526	1.30747e-05
LRP2	2.26209	1.43645e-05
MELTF	-1.00181	1.43645e-05
CHML	1.03295	1.49695e-05
SI	3.17246	1.56366e-05
SYCE1	3.02175	1.61302e-05
STAC3	-1.26121	1.61302e-05
TFAP2D	3.06941	1.62302e-05
SLC34A2	2.83117	1.64616e-05
F13B	3.00119	1.67279e-05
COL21A1	-1.20363	1.67279e-05
SLC6A13	-2.57273	1.81674e-05
LCN8	-3.21652	1.81911e-05
PLOD2	0.989246	1.90615e-05
MAGEA6	-1.17276	1.92069e-05
RSPO3	-1.88788	1.92069e-05
KRTAP26.1	3.64394	1.99818e-05
ANGPTL7	2.43499	2.00503e-05
RASD1	1.05039	2.00573e-05
OR5H14	3.61431	2.18657e-05
HSPB7	0.962393	2.21795e-05
ERAP2	-0.937602	2.22484e-05
TSPAN11	0.954887	2.24973e-05
ABLIM1	0.974384	2.32919e-05
C4BPA	3.28935	2.33934e-05
DPPA2	3.28735	2.3952e-05
MMP1	-1.31429	2.39539e-05
SAA2	-2.68185	2.39539e-05
ZBBX	3.0872	2.46519e-05
PAX5	2.36125	2.47951e-05
IFI44L	-0.926622	2.59817e-05
FBXW12	2.72075	2.59925e-05
DEFB131A	3.43656	2.63548e-05
CRISPLD1	-0.926869	2.63548e-05
BOLA2B	3.52542	2.64175e-05
MUCL1	3.05315	2.64175e-05
MAGEA10	-1.78346	2.6924e-05
KAZALD1	0.946424	2.69972e-05
RIT2	3.44119	2.73345e-05
TBC1D19	-1.25948	2.73544e-05
SATB2	0.95824	2.74774e-05
PAQR9	2.54486	2.75122e-05
HIF3A	-1.97305	2.91259e-05
DLX2	1.63587	2.97982e-05
MYH14	-1.37528	3.02228e-05
MTSS1	0.954188	3.02482e-05
XPNPEP2	-1.54684	3.02482e-05
APOBEC1	3.44037	3.08563e-05
TPD52	1.14926	3.08563e-05
GBP5	-1.30789	3.08563e-05
GDF5	-2.38185	3.08563e-05
ASPN	-0.927573	3.19268e-05
CCR9	3.2301	3.29297e-05
ZNF461	-1.30744	3.34034e-05
NPTX2	0.955744	3.36944e-05
CSAG1	-1.41472	3.39593e-05
POSTN	-0.952755	3.47672e-05
RBMY1F	-3.44364	3.56069e-05
DLX4	0.980966	3.69055e-05
SAMD12	2.2553	3.72037e-05
CGB5	2.97657	3.78609e-05
SCUBE3	0.969427	3.81356e-05
HAS1	1.95698	3.83141e-05
BMP2	0.971697	3.90247e-05
SSX1	-1.12045	4.18534e-05
FAP	-0.916246	4.26396e-05
FRMPD2	2.68945	4.41404e-05
CFHR5	3.21229	4.47107e-05
GJD2	2.74871	4.47107e-05
PLXDC2	-0.903491	4.47107e-05
UPK1B	3.02143	4.52085e-05
LCE6A	3.51515	4.63733e-05
NKX6.2	3.41825	4.74322e-05
GALNT14	0.926257	4.80643e-05
DEFB119	3.41419	4.89717e-05
ANKRD30A	3.17684	4.99103e-05
SEMA3C	-1.04831	5.06981e-05
C4orf54	-1.68839	5.08574e-05
PDZRN4	-1.63512	5.12483e-05
IFITM5	0.934967	5.14443e-05
PTCH1	0.915937	5.19794e-05
NPY1R	1.93023	5.24624e-05
ECE2	3.01814	5.70066e-05
MYO6	0.90723	5.71954e-05
DSG2	1.0691	5.76449e-05
OR6C2	3.30459	5.85414e-05
OR2G6	3.22881	6.01496e-05
EMB	-1.22329	6.06609e-05
CORT	1.57191	6.14488e-05
GRID2	-2.27988	6.31553e-05
MAGEB1	-1.85137	6.43555e-05
FOSB	1.08729	6.46895e-05
OR6C65	3.33701	6.7833e-05
ADRB1	2.31871	6.91116e-05
ANOS1	-1.22323	6.91116e-05
TRPM5	2.73823	7.00306e-05
STMN2	-2.131	7.04275e-05
MSTN	-2.25142	7.23471e-05
DMRT2	2.1986	7.42556e-05
PDLIM3	-1.06894	7.56378e-05
DDIT3	1.0008	7.67871e-05
EGFR	-0.88241	7.67871e-05
TMEM271	2.98962	7.77943e-05
CLIC5	1.31059	7.78846e-05
C2orf83	2.94929	7.96959e-05
ADRA2B	2.19438	7.96959e-05
NPSR1	3.01757	8.42942e-05
ABCA4	1.48848	8.95185e-05
PPP2R2B	-2.21769	9.43521e-05
MUC19	2.46159	9.66629e-05
TNNT3	-1.08212	0.000105356
CNTN1	-1.0957	0.00010576
F2RL1	-1.85564	0.000105776
TF	1.02859	0.000106634
AC187653.1	2.90478	0.000110085
PGAM4	-1.71949	0.000110828
CT45A10	-2.75013	0.000113009
TENM2	-0.946911	0.000113688
COL14A1	-0.880557	0.000119911
SERPINB2	3.01925	0.000122913
TERT	3.01903	0.000124847
PSG7	-2.76035	0.000129136
KRTAP13.2	3.06222	0.000130119
MMP12	1.97275	0.000130314
OR4A47	-3.11719	0.000130314
CELF2	-1.01362	0.000131596
WDR64	2.46712	0.000132069
C1QL2	2.75424	0.000133649
C1QC	-0.87063	0.000133649
CKMT1B	2.26996	0.000137149
BAMBI	0.884774	0.000139819
OR6P1	-2.84974	0.000145752
ADD2	1.75636	0.000146383
MSMO1	0.875808	0.000148039
MMP20	1.80284	0.000150262
AXDND1	2.32149	0.000150721
FKBP11	0.867365	0.00015851
CSDC2	1.45374	0.000159919
NTRK2	1.19869	0.00015997
COL24A1	0.863953	0.00015997
MMP3	1.90763	0.000164308
OR5AU1	2.90709	0.000164462
CACNA1E	1.74871	0.000166286
TNNC2	-1.17773	0.000166286
FO393400.1	2.9832	0.00016827
FGF7	-1.6365	0.00016827
CR2	2.72678	0.00016982
CACNA1G	-1.23805	0.000173915
RNF222	-2.58706	0.000174966
CYLC2	2.96429	0.000179396
GKN1	3.04291	0.00018256
RSPO1	1.91897	0.000185013
NAA11	-1.95739	0.000188456
R3HDML	2.96644	0.000191932
SULF2	-0.838641	0.00019295
CRISPLD2	-0.900209	0.000195301
GPR37	1.35126	0.00019805
FIGLA	3.1183	0.000199088
ITGA11	-0.854808	0.000199088
AGTR2	3.10802	0.000207864
PMP2	2.58621	0.000209182
SCARB1	0.849157	0.0002177
CRTAC1	1.629	0.000219735
ADGRD1	0.908037	0.000223252
HS3ST3A1	-0.958011	0.000226838
ALDH1A1	1.05343	0.000233187
EPHA3	-0.827366	0.000240311
LOXL1	-0.84545	0.000240894
CCDC121	-1.64311	0.000240894
CRB1	2.4423	0.000245865
ZIC1	-0.950367	0.000246338
CCDC3	0.855694	0.000246506
KCNJ12	1.0653	0.000249805
TSLP	-2.07681	0.000250837
NRG3	2.25182	0.000252135
AC015813.2	-2.4753	0.000256643
CHRNG	-1.86725	0.00025903
DYTN	2.95305	0.000262887
ARHGAP44	1.04396	0.000280843
MEIS3	-1.17431	0.000286329
CXCL11	-1.72574	0.000300076
ANO5	0.845933	0.000300096
CD55	0.830101	0.000300096
ARHGAP36	-2.68825	0.000301489
OR4K13	2.7466	0.000307438
DEFB125	2.96372	0.000309013
NPPC	2.50427	0.00032149
GRIK3	1.98421	0.000325011
SLC17A3	2.79534	0.000332226
SMOX	0.829215	0.000332226
PAX2	2.51718	0.000356538
CHP2	2.78826	0.000359538
KRT14	1.95632	0.000364237
LRRC32	-0.876645	0.000364461
JAG2	0.828891	0.00036721
IL20RB	1.51943	0.000367976
CFHR2	2.89878	0.000385731
HAO1	-2.54023	0.000385731
DLK1	-2.07982	0.00038972
OR6C6	2.94198	0.000392031
ACAN	-0.848459	0.000392031
PRAC1	2.73712	0.000396775
LIFR	0.827604	0.00040516
MYH10	-0.830311	0.000405617
SLC38A4	-1.33359	0.000405617
EZHIP	-2.62906	0.000405617
CCDC105	2.92717	0.000407841
ST6GAL2	-1.02046	0.000407841
RETREG1	0.908387	0.000408939
CDKL2	2.09109	0.000410077
PGF	0.825646	0.000416522
CHST13	1.05786	0.000438944
OR10Q1	2.95282	0.000447207
MXI1	0.850608	0.00045514
GYG2	0.813057	0.000467722
S100A7A	-2.88825	0.000473859
CD8A	-1.53191	0.000481334
EGLN3	0.87242	0.000481369
ADAMTSL1	-1.10743	0.000485606
STEAP3	0.81179	0.000487148
NPY2R	1.85688	0.000490235
CST7	-1.53742	0.000492212
CIB4	-2.76596	0.000502675
OR1L3	2.92268	0.000503062
NEGR1	-1.13913	0.000507076
CXCL10	-1.11311	0.000508809
KLHL38	1.87444	0.00051017
KLK7	2.96639	0.000523415
PRR27	2.73713	0.000530644
DLX3	0.810193	0.000537156
LRP2BP	1.55855	0.000541588
LTBP2	-0.832811	0.000543949
FCN2	2.7446	0.000546904
NR2F1	-1.03181	0.000557525
OR4K14	3.01712	0.000564132
NPW	1.15256	0.000568766
CTNND2	-1.38529	0.00057894
PNMA3	1.84223	0.000616208
POU2F2	-1.03568	0.000617427
CWF19L2	-0.789233	0.000621915
PLD6	1.00702	0.000627108
SLC2A7	2.73443	0.000629555
SEPTIN14	2.59141	0.000629555
CCDC181	1.82296	0.000636034
OR52K1	2.71848	0.000645166
AMER2	2.45474	0.000645166
GRM4	1.91442	0.000652389
OCM2	2.78354	0.000676201
TAS2R38	2.9439	0.000685145
TFAP2B	2.38866	0.000685145
C1orf194	-2.19628	0.000686099
FAM83A	2.39224	0.000692554
PDGFD	0.862144	0.00069447
COL3A1	-0.87772	0.000703016
TMEM132E	1.22123	0.000712598
OOSP2	2.86458	0.000716387
TNP1	3.0081	0.00072169
ZNF853	-1.10295	0.00072169
LPAR3	1.13839	0.000734977
SLC22A10	2.75606	0.000734995
IFNA13	2.62451	0.000744747
HYAL4	2.18361	0.000744856
CRYGA	2.82412	0.000755226
OR6C4	2.72573	0.000755226
OR2M3	2.54613	0.000755226
PDE3A	-1.05859	0.000755226
OR6J1	-2.11807	0.000755226
SLC17A9	0.787226	0.000765819
LRRC72	2.70059	0.0007775
SERPINB13	2.39416	0.0007775
NDN	1.01792	0.0007775
SFRP1	-1.30842	0.000778656
SCARA5	0.933119	0.000780965
RTN4RL2	-1.26362	0.000782001
AOAH	-1.07424	0.000788876
CKMT1A	2.16898	0.000803105
ELFN2	-2.11385	0.000803105
DNER	2.07504	0.000807155
CACNG6	2.01789	0.000816224
SSTR1	2.01437	0.000831296
AXL	-0.772506	0.000840765
TSPAN18	-0.777205	0.000845765
TMEM163	-1.77369	0.000876808
CMA1	-2.10785	0.000876808
ZFR2	2.32772	0.000887779
MSC	-0.905641	0.000911045
HAPLN1	-0.785608	0.000912905
MTRNR2L5	2.58608	0.000915361
OR52B4	2.73315	0.000918912
LYNX1	0.999004	0.00092801
ELSPBP1	2.82089	0.000958102
CHAD	0.791542	0.000962447
BLVRB	-0.774516	0.000972181
CTCFL	1.69276	0.000977788
TRIM21	-0.930534	0.000977788
OR5AP2	2.89397	0.000979081
NKAIN4	-2.2044	0.000998891
KERA	-0.767531	0.001028
FOS	0.809321	0.00103074
SLC26A4	-1.77719	0.00103414
SDR16C5	2.5253	0.00104517
C9orf24	-1.93211	0.00104854
OR7C2	2.81729	0.00105627
COLEC10	2.07644	0.00106444
KCNC2	-2.46612	0.0010828
KRTAP13.3	2.52721	0.001083
CPXCR1	2.57734	0.00110264
GNG12	-0.758463	0.00110264
DIRC1	-2.50701	0.0011239
OR4D9	2.35601	0.00112651
PLA2G2A	-1.82228	0.00112651
MYBPC2	-1.18498	0.00114345
CDH2	0.777557	0.00114352
KIAA1549L	-1.00609	0.00114352
MAGEA9B	2.6234	0.00115782
ZBTB7C	0.786594	0.00116436
MFAP3L	0.921194	0.00117243
TECTB	2.7286	0.00119823
APOL6	-0.75524	0.00120725
HORMAD1	-1.83664	0.00120725
NUP210	0.859726	0.00120991
OR10H3	2.87503	0.0012131
KLK14	1.71869	0.00121532
KCNMA1	0.774561	0.00122796
VCX3B	-2.06156	0.00123463
SLC5A11	2.139	0.00124381
DSG4	2.31024	0.00124403
ECM2	-0.791411	0.00126481
BOC	0.926317	0.00126736
OR52A1	2.47954	0.00127564
SERPINA11	2.1807	0.00127806
PDPN	0.780604	0.00127926
SLC17A2	2.52583	0.00130291
FAM189A1	2.1918	0.00130291
FOXR2	-2.49206	0.00130717
FAM163A	2.1658	0.00134588
PDK1	0.828036	0.00135436
FBLN5	-0.843839	0.00135436
GRIA1	1.87718	0.0013697
CHST3	0.753512	0.00137892
FAM169B	2.11782	0.00139428
DDX53	-2.12859	0.00139428
PGLYRP4	2.55017	0.00140305
DEFB118	2.72901	0.00140457
CAPN13	2.29944	0.00140457
OR1I1	2.35	0.00140484
KRTAP27.1	2.83322	0.00143769
ERBB4	1.31196	0.00143769
CAV1	-0.752604	0.00144811
PRAMEF1	-2.57593	0.00145219
KCNG1	0.819229	0.00145338
DUOXA1	2.12572	0.00146145
EVPLL	2.63683	0.00148725
FAIM2	-1.66687	0.00150258
ASPHD1	-1.25505	0.00152157
MROH7.TTC4	2.50621	0.00155181
GRIA2	-2.021	0.0015757
GRM3	2.13739	0.00159223
PGBD5	1.04296	0.00159481
OR14A16	2.81036	0.00160945
CYP2A13	2.62679	0.00160945
HS6ST3	2.28086	0.001629
BOK	0.905956	0.0016382
LTBP4	-0.756691	0.00164949
GEM	-0.945912	0.00165305
FER1L6	-1.78374	0.00166179
RGR	2.58548	0.00166499
GAL	1.17534	0.00167054
CDH1	1.89983	0.00168725
FTHL17	-2.56291	0.00168725
JCHAIN	-1.44392	0.0016886
OR8B3	2.606	0.00169254
CASP5	1.82341	0.00169254
GLYATL3	2.65898	0.00170893
BRINP1	2.14029	0.0017177
PALD1	0.760584	0.00173648
OR14A2	2.75496	0.00174117
BGLAP	0.982027	0.00174117
GNAI1	0.743231	0.00174117
CRABP2	-0.730689	0.00177419
F11	2.43863	0.00178518
GAGE2A	-2.49763	0.00181377
CRYBA1	2.19962	0.00182386
CLPSL1	2.58652	0.00183225
OR2V2	2.58379	0.00183225
SLC13A1	2.57468	0.00183225
ABCB1	1.44388	0.00183225
MFAP2	-0.742181	0.00183225
PTX3	-0.7729	0.00183225
KAAG1	2.58203	0.00187569
OR2L2	2.60754	0.00188939
GOLGA8A	0.980209	0.00189648
TENT5D	2.62024	0.00191626
TMPRSS7	2.48555	0.00191626
MYO3A	1.25025	0.00194032
SH2D4B	2.20042	0.00194465
GPR22	2.36134	0.00195546
DCC	2.1138	0.00197608
SEMA4B	0.737586	0.00199098
TMEM92	-1.66429	0.00199749
SEMA5A	0.735216	0.00200451
HLA.DRB5	-0.774202	0.00200894
ODAM	-2.39642	0.00206354
WDR49	2.11828	0.00206939
PRAMEF13	2.63561	0.00207235
FRZB	0.968912	0.00207235
BPIFB1	2.27758	0.00208158
CGB3	2.55403	0.00210458
DSG1	2.22123	0.00210458
SRRM4	2.11271	0.00210458
PITX3	-2.08323	0.00210458
CD82	-0.735172	0.00211189
OR13G1	2.63406	0.00211649
KRTAP21.3	2.77277	0.00214319
PHOSPHO1	0.747783	0.00214319
BAIAP2L2	1.16917	0.00216879
MAN1A1	-0.782784	0.00217223
SLC10A2	2.66063	0.00220364
SLC45A3	1.0418	0.00220364
MYH4	-2.16134	0.00220526
PRSS38	2.54942	0.0022432
SBSN	-1.96758	0.00224357
GUCY1A2	-0.770865	0.00227284
ATP1B4	-1.86587	0.00227502
SCIN	0.770705	0.00228258
OLFM3	-1.60817	0.00228258
FGFBP2	-0.905335	0.00228408
SPO11	2.63695	0.00230757
ARGFX	2.39255	0.00230888
ROR1	-0.834943	0.00230888
OR6C70	2.40797	0.0023276
PRSS35	0.727008	0.00237225
PIK3C2G	2.18952	0.00240012
AURKB	-0.718365	0.00240633
ZNF560	-1.10884	0.00242565
RBMY1E	-2.42987	0.00242565
HAVCR1	1.71507	0.00242986
HCLS1	-0.737333	0.00244033
AOC3	0.767097	0.00246013
EXOC3L4	1.81271	0.00246563
WFDC9	2.5465	0.00252231
DAZ2	2.49017	0.00252231
CST4	2.70574	0.00255488
DIO3	1.88713	0.00256214
SPP1	0.765535	0.00256454
GFRA3	2.17499	0.00259329
PRDM9	2.06165	0.00263184
BBOX1	-1.75465	0.00265996
CDK6	-0.711414	0.00266049
SSX4	2.33044	0.00268173
EPS8L3	2.21686	0.00268173
KRTAP19.4	2.38826	0.00275095
SMAD7	0.716696	0.00275851
PRR9	-3.53183	0.00279635
SMPX	-1.68929	0.00282895
WNT10B	0.968789	0.00285823
CYBB	-0.720469	0.00287196
COL26A1	-1.44524	0.00289504
TRHR	2.49732	0.00290362
CMKLR1	-0.793713	0.00290362
MORC4	-0.817902	0.00293104
C1orf141	2.36069	0.00294631
TRIM17	1.13489	0.00294719
GRIK5	-1.6988	0.00295567
CRIP2	0.722581	0.00297459
PMEPA1	-0.72037	0.00297459
RASL11B	-1.64773	0.00299342
DSC2	0.996906	0.00299808
HPSE2	2.24938	0.00305405
IL1RAPL1	-1.77164	0.00306597
OR7A17	2.42126	0.00307679
HAPLN2	1.80669	0.00307846
FOLR1	0.883554	0.00307846
OVOL2	2.32373	0.00308686
DEFB115	2.35897	0.00309503
OLFML3	-0.715413	0.00311537
WNT8A	2.45488	0.00311917
DACT1	-0.770619	0.00317517
ZNF479	2.51804	0.00318711
TPD52L3	2.46904	0.00319699
PIKFYVE	0.72454	0.00319699
GCSAML	-1.74716	0.00319699
TAAR2	2.64909	0.00319961
SCUBE1	-0.841415	0.00322039
AC073082.1	2.40313	0.00326868
PRKAR2B	1.23205	0.00329125
LRRC17	-0.697911	0.00329125
GBP4	-0.868709	0.00329125
EIF4E1B	2.56221	0.00333225
UQCRFS1	0.725664	0.00333304
NWD1	2.01499	0.0033376
CABS1	2.2449	0.00334562
CELSR3	-1.29956	0.00334656
ZNF395	0.709719	0.00335651
APOD	1.24406	0.00346042
GALNT6	0.869937	0.00357989
AGBL1	-1.73678	0.00358233
CRISP3	2.47903	0.0036018
TSGA13	2.27494	0.003637
HCN4	1.79992	0.00364016
JPH2	-1.16177	0.00367683
ADAMTS19	1.85874	0.00371142
NELL2	-1.61052	0.0038173
SLC44A5	0.825184	0.00382079
OR5H1	2.53467	0.00385403
AKAP4	2.37911	0.00385468
SP6	0.742263	0.00391063
KDF1	2.30547	0.00391218
NLRP13	2.33281	0.00393533
PPP1R3A	-1.74406	0.00398426
SVOPL	2.1491	0.00398637
KLF4	0.71074	0.00398637
CAPN6	-1.07825	0.00401026
OR2Y1	2.558	0.00405993
IZUMO3	2.38468	0.00409097
TMEM108	-0.903084	0.00409097
OR7G1	2.3823	0.00410052
AP003071.5	1.74285	0.00410052
DCBLD2	-0.689961	0.00414923
MORC1	2.15857	0.00418095
SLC19A3	1.89231	0.00418114
OR51V1	2.50923	0.00421055
TRABD2A	-1.00987	0.00427815
SP7	0.713041	0.00431028
PRDM13	1.80286	0.00431567
FXYD6	0.692538	0.00433371
EFCAB1	-1.60364	0.00433371
OR10AG1	2.53575	0.00433459
GSTT4	2.29104	0.00433459
FHOD3	0.74473	0.00435213
CDH8	1.58268	0.00436979
FAM43A	0.700547	0.00436979
CDH19	-1.60225	0.00438521
ARHGAP28	-0.716224	0.0044276
GPR151	2.28429	0.00444359
OR2AT4	2.17929	0.00444874
GNAT3	2.00159	0.00444874
TBX5	1.62439	0.00445277
CCR8	-2.08333	0.00445277
DBNDD1	1.36457	0.00446319
LDOC1	0.771775	0.00447084
OR1A1	2.29621	0.00450269
RAB11FIP1	0.775817	0.00450405
TERB2	2.42592	0.00452098
WNT5B	-0.784342	0.00452756
OR2W3	1.79039	0.00456604
FCGR2A	-0.691499	0.00456604
ATP6V0A4	2.09302	0.00462445
CT47B1	-2.20342	0.00464297
FAM241A	0.850987	0.00464671
TNFSF4	-1.10916	0.00464671
HMSD	1.60187	0.00465446
COL2A1	-0.696774	0.00465446
MROH2B	2.22389	0.00467337
VGLL1	2.4981	0.00470199
EPHA10	1.883	0.00470362
MN1	-0.884198	0.00471035
FAM133A	-0.965251	0.00471278
A1CF	2.09441	0.00481693
PADI3	-1.76826	0.00484987
OR10H1	2.30121	0.00485695
TRIM75P	2.18119	0.00485695
SIRT6	-0.791997	0.00485695
PABPC5	1.55312	0.0048735
CLEC6A	2.41213	0.00494016
FRMD5	-1.66451	0.00496361
EEF1A2	0.787498	0.00497698
KBTBD12	1.71927	0.00498763
SECTM1	-0.947117	0.00500284
ZPBP	2.40911	0.00508207
CCL26	1.76658	0.00511517
DAZ3	2.54952	0.00514976
LYZ	-0.751543	0.00520298
CSAG2	-2.16283	0.00530844
SPATA3	2.29221	0.00532808
CHI3L1	1.22206	0.00537147
SIGLECL1	2.33378	0.00542156
KRT17	1.50029	0.00542908
SNAP91	1.62481	0.0054561
PHOX2A	1.88613	0.00548585
GPX6	2.42563	0.00548885
PAX3	1.23599	0.00548885
SSX2	-2.007	0.00550842
AOC2	0.680371	0.00553294
H3.Y	-2.07952	0.00557297
GALNTL5	2.22412	0.0056038
TDRP	1.01121	0.00563054
PODNL1	-0.764636	0.00564858
CCL13	-1.57428	0.00567918
BTG2	0.746867	0.00571846
TMCO2	2.23105	0.005726
NXPE1	2.31508	0.00576084
IDI2	2.21487	0.00576084
NTNG2	-1.5432	0.00576084
FMO2	-1.59381	0.00577888
OR4D5	2.42666	0.00581315
GLB1L2	1.13119	0.00584238
SLC36A3	2.27953	0.00585976
ALOX12B	1.90283	0.00589169
GRIN2D	-1.00967	0.00589169
GAS7	-0.746429	0.00590304
FRMD7	-1.14129	0.00592022
SEMG2	2.37518	0.0059206
RGS7BP	1.72415	0.00594856
CCDC158	1.60878	0.0059798
SUSD5	0.876597	0.00603202
SIPA1L1	-0.660228	0.00607223
SEPTIN3	-1.39064	0.00609049
CLDN8	2.50215	0.00609986
OR5A1	-1.98382	0.00625388
GFPT2	-0.823642	0.00625506
KLK4	0.97313	0.00630943
PRSS8	1.99219	0.00637651
STAB2	1.57484	0.00638679
DRD3	2.30416	0.00639788
DCP1B	-0.791922	0.00639788
PCDHA10	-1.74518	0.0064802
SYT6	1.19187	0.00651358
DPP6	2.04512	0.00654967
TOPAZ1	2.23879	0.00655516
SERPINB5	1.5694	0.0065647
CD14	-0.661863	0.0065647
CCKAR	-1.19718	0.0065647
ARX	1.48092	0.00659127
GLIS1	-0.91727	0.00665876
SEC11C	0.790821	0.00685237
PRND	0.991593	0.00688419
ZNF454	-1.37851	0.00693692
HIST1H4J	1.75656	0.00699981
CDRT15L2	-2.26415	0.00701875
SMOC2	-0.681526	0.00702619
GATD3A	-1.31473	0.00704661
COL5A3	-0.666078	0.00705533
CD74	-0.685085	0.00705533
SYNPO2	-0.850152	0.00706331
IGLL1	2.55842	0.00710216
SNAI1	0.776075	0.00710216
C1QTNF1	0.675908	0.00710748
AK7	-1.72342	0.00710748
LOX	0.680676	0.00716117
HAS2	-0.656805	0.00723675
KLHL28	-0.766191	0.00732031
CCER1	-2.20236	0.00736734
ADAP2	-0.768935	0.00744349
CEACAM6	2.22995	0.0075186
ASZ1	2.22702	0.00755484
HLA.DRB1	-0.661583	0.00755484
FOXC1	0.658265	0.00760873
SLC4A8	0.938603	0.00779975
RAB3C	-1.93728	0.00780207
CFHR1	1.97927	0.00785807
CLEC2L	-1.59672	0.00786042
IRF7	1.838	0.00786802
NANOGNB	2.24971	0.0079137
L1CAM	1.02192	0.0079137
SMIM31	2.17072	0.00792587
RBM46	2.09267	0.00796306
CBLN4	-1.10968	0.00797207
TDRD7	-0.82083	0.00804051
DCUN1D5	0.670793	0.00811392
SPRR2F	2.32812	0.00812884
PTGES	0.663651	0.00812884
SLC6A15	0.848327	0.00831046
IL17RD	-1.07192	0.0083151
TRDN	-0.919496	0.00831811
OR10H4	2.31281	0.00835255
DPP10	2.18087	0.00837181
GLT1D1	1.69947	0.00837181
NNAT	1.56625	0.00841216
FMOD	0.655349	0.00841216
OR8D4	2.40082	0.00842246
PPP3R2	2.2112	0.00842246
PADI6	2.1251	0.00842246
FAM110D	1.12845	0.00842246
C14orf39	-1.61348	0.00842246
NID2	-0.654238	0.00848096
SMTNL2	-1.47626	0.00850607
LUZP4	-2.2965	0.00856577
OR56A3	-1.92515	0.00858897
TRPM6	1.41466	0.00868328
FCER1G	-0.651174	0.00875789
ANKS4B	2.19624	0.00881317
ZSWIM2	2.08483	0.00884441
LIN28B	-1.94836	0.00886662
AGR3	2.38058	0.00894028
ATP13A4	2.05005	0.00894028
ABRAXAS1	-0.887854	0.00900125
AFDN	0.647172	0.00902872
PDZD9	2.03224	0.0090844
ADAMTS20	1.5654	0.0090844
EGFL6	-0.650602	0.0090844
ABCB4	0.81831	0.00915204
OR4A5	2.30809	0.00919683
TDRD5	1.90557	0.00921548
SNAPC3	0.670275	0.00921548
PDGFRL	-0.696148	0.00921548
SGK2	1.83362	0.00921644
FGF16	-1.97307	0.00926031
DNAH8	1.44009	0.00926769
NDUFA4L2	0.679047	0.00926769
RFX6	2.0647	0.00933063
FIBIN	-0.662882	0.00937956
CDH4	1.99082	0.0094171
PRKX	0.642147	0.00947995
EPHA7	-1.32206	0.00947995
CYP2F1	2.11261	0.00953039
PDZRN3	-0.67691	0.00955934
S100A7	2.27181	0.00956993
SNORC	0.925645	0.00956993
PRR23C	2.27373	0.00972907
KNG1	1.95483	0.0098577
ADAM30	2.20539	0.00987113
FAM181B	1.74045	0.00987113
KRT18	1.03464	0.0100039
EOMES	-1.55604	0.0100179
SYNGAP1	1.75345	0.0102193
VCX	-1.79463	0.0102193
RP1	1.64746	0.0102785
PWP2	-1.22243	0.0102785
LRRC36	1.54556	0.0102902
CDH23	0.682149	0.0104806
ANXA13	1.50106	0.0105239
AMTN	2.1456	0.0105491
PCDHA11	-1.89416	0.0105576
TEX11	1.8212	0.0106271
TNFRSF10B	0.634234	0.0106271
PODXL2	0.671886	0.0106697
MDGA1	-0.800305	0.0106697
TIGIT	-1.49897	0.0106697
COL4A6	-1.83074	0.0106697
SFTPD	1.901	0.0106969
KRTAP20.3	2.35885	0.0107411
SCYGR5	2.37203	0.0107579
FOXB2	2.17047	0.0107579
EML5	1.79143	0.0107617
OR5M1	2.23859	0.0108253
NXPH1	2.14549	0.0108807
PCDH11X	1.63075	0.0108807
ZNF780B	-0.841581	0.0109319
FAT4	-0.624089	0.0109474
KCNK17	0.97138	0.0109567
C12orf42	2.01595	0.0110325
PNMA6E	1.53246	0.0111049
HBB	-0.630155	0.011151
HNF4A	1.9775	0.0111845
CSTL1	2.23747	0.0111893
BARHL2	1.99211	0.0111997
ANKRD30BL	1.98006	0.0112255
PARD6G	0.649404	0.0112255
FZD1	-0.628269	0.0112255
OR8B2	2.28532	0.011241
OR4Q3	2.11097	0.011241
DCAF12L2	1.64649	0.011241
SOD3	-0.661178	0.011241
ACTBL2	-2.50582	0.011252
B4GALNT1	0.718049	0.0112537
ZNF735	2.15424	0.0113082
AMPH	-0.809683	0.0114659
C16orf89	-1.24501	0.0114659
CLDN17	2.33039	0.0114852
FAM24A	2.31319	0.0115289
OR6T1	2.25739	0.011634
RNASE7	-1.98857	0.0116778
NELL1	1.50374	0.0116977
RAB27B	-0.766712	0.0117795
CHRND	-1.54953	0.0117854
OR51F2	2.35764	0.0118371
CABP5	2.14261	0.0118371
CDO1	1.17924	0.0118585
SMAD9	0.712694	0.0120353
EID2B	-1.23049	0.0121566
LGI3	1.79943	0.0121601
DAOA	2.23381	0.0122245
PTGDR	-1.44591	0.0123676
SLC7A13	2.19475	0.0124118
PNLIPRP3	2.14722	0.0124827
IBSP	0.6646	0.0124827
NHSL2	-0.706484	0.0124827
AC097636.2	2.08078	0.0124946
CYP11B2	2.24378	0.0125876
PAGE1	-2.13875	0.0125876
FYB1	-0.771416	0.0127065
COCH	0.857	0.0127537
MEF2C	0.636376	0.0127566
APOB	1.93215	0.0127859
KLK1	1.41399	0.0127895
RXFP1	1.86336	0.0128479
DAW1	2.05388	0.0131002
TCF7	0.622586	0.0131002
VSTM2L	-1.2187	0.013238
MGAT4D	2.18197	0.0132555
HJV	-1.48797	0.0132646
SORBS2	0.781614	0.0133685
ST8SIA6	-1.10214	0.0134378
OR2M5	2.27898	0.0134765
EVA1A	-0.852278	0.0134765
DKK2	-1.31038	0.0134765
TOX	-0.903469	0.0134788
CFAP97D2	2.06104	0.0135276
GCAT	-0.774339	0.0135314
SPRR5	2.23224	0.0135368
PMAIP1	0.724404	0.0135368
SLC5A8	2.28696	0.013609
PGM2L1	-0.700089	0.0136698
CCDC152	-1.06034	0.0136927
NUMBL	-0.625543	0.0137709
KCNA3	-1.80708	0.0137753
TBR1	1.31465	0.0139593
DSC1	1.65218	0.0140211
OR10A7	2.20121	0.0141595
BPIFC	2.08137	0.014181
PXT1	1.77485	0.0141859
HSPB6	0.627539	0.0142087
ACHE	-1.44486	0.0142087
SPNS2	0.631956	0.0142198
LZTS1	0.616906	0.0142219
HS3ST3B1	-0.743065	0.0142219
GPR88	-1.35471	0.014244
FCAMR	2.12631	0.0142592
SDC1	-0.630266	0.0143116
IMPG1	1.70983	0.0144705
RD3L	2.07507	0.0144939
CRISP1	2.01074	0.0145044
TNFRSF19	-0.607617	0.0145351
TMEM35A	1.15061	0.0145537
AQP4	-1.59275	0.0146
JPH3	1.13143	0.0147209
MSR1	-0.661342	0.0147209
MYOM2	1.6386	0.0148737
PTCH2	1.01793	0.0149661
TSPAN5	-0.716525	0.0150008
KIF26A	0.621787	0.0150463
CT55	-1.90094	0.0151035
NPTX1	1.52669	0.0151216
FO681492.1	1.53218	0.0151299
SEMA6D	0.685228	0.0151299
COL10A1	-0.642171	0.0152225
ADGRV1	1.15406	0.0152284
SLC16A3	0.633331	0.0152284
P4HA1	0.62776	0.0154136
FOXR1	2.02972	0.015443
PKHD1L1	1.62978	0.0154621
OR4K5	2.29312	0.0154761
EPHA6	1.4225	0.0154775
NMB	0.989516	0.0154855
OR5AS1	1.90286	0.0155914
MMP16	0.609043	0.0155914
CNNM1	1.4439	0.0156374
ZIC5	1.19088	0.0156374
RIMS3	1.09471	0.0156587
BIRC2	0.63566	0.0156999
GBP2	-0.620051	0.0156999
DAB1	-1.46085	0.0156999
XCR1	-1.65227	0.0157336
DLGAP1	1.43161	0.0158785
CPS1	0.761974	0.0158996
OLIG3	2.04835	0.0159213
FAM9B	-1.8272	0.0159941
IFNG	-1.8885	0.0160095
PRR36	1.00556	0.0161791
WNT7B	-0.838872	0.0161791
RNF183	1.91455	0.0162381
SBK1	0.963719	0.0162562
EGR3	0.91355	0.0163246
ZNF804A	-1.24568	0.0163635
WNT8B	2.06612	0.0163911
NECTIN4	1.20231	0.0164117
GAGE1	-1.86844	0.0164953
SCX	-0.863662	0.0165509
CTXND1	1.71579	0.0165553
IFITM2	-0.606988	0.0165553
MAGEB6	-2.01795	0.0165553
KRT77	2.12685	0.0165724
FNDC8	1.80265	0.016809
DOK6	0.883707	0.0169251
EVX1	1.62907	0.0170023
HES2	1.12536	0.017165
ERVV.1	2.03153	0.0173301
HES7	-1.35814	0.0174811
PNLIP	2.07177	0.0175923
HTR3A	2.03302	0.0175923
GADD45A	-0.648852	0.0175923
DNAH5	1.49594	0.0176956
OR5BS1P	2.1004	0.0178427
GRM1	-1.52257	0.0178451
OR4C11	2.20436	0.0179236
OR1D5	2.17993	0.0179238
CD3G	-1.40553	0.017938
ADGRF1	1.87154	0.0181065
GPI	0.631986	0.0181065
DENND2C	0.718699	0.0182277
MARCO	-1.47844	0.0183422
CYP19A1	-1.32504	0.0183857
SCD	0.621053	0.0183912
GPR65	-1.15054	0.0183912
REG4	-1.53823	0.0185455
SLC29A4	0.665964	0.018582
TMEM171	1.43285	0.0188691
SLCO6A1	-1.718	0.0190312
COLEC12	0.608572	0.0191011
COL9A2	-0.633353	0.0191073
RTL1	-1.90062	0.0191073
MYOC	1.95452	0.0192852
OR5J2	2.2418	0.0194651
LDLRAD1	2.06495	0.0195049
SMIM23	2.02434	0.0195049
OR4K2	1.64712	0.0195423
OR4K17	2.00465	0.0195577
FBLN7	-0.655358	0.0195577
NLRP9	-1.84036	0.0195647
TSPAN14	0.600179	0.0198264
SLC6A17	-1.21551	0.0198929
PSMC4	-0.606845	0.0199372
PLS1	1.05517	0.0199549
CHGB	-1.48721	0.0199549
PSG11	2.09072	0.0200527
GJA3	1.27977	0.0200912
PCSK1N	1.1911	0.0201499
RNF186	2.07418	0.0205574
PGM1	-0.5878	0.0205585
GGT2	1.95736	0.0205941
EFNA1	0.607285	0.0206599
PLCXD3	1.79822	0.0206734
COL4A4	1.24585	0.0206734
SLC39A14	0.602053	0.0206734
GAS6	-0.607386	0.0206734
CATSPERD	1.7805	0.020977
PTGIS	0.611878	0.0212908
EQTN	1.92915	0.0213895
RENBP	-0.730056	0.0213895
GTSF1	-1.24392	0.0213895
CYSLTR1	-1.07304	0.0214312
VCX2	-1.82817	0.0214755
PCDHGA11	0.949171	0.0215979
SPECC1	0.59309	0.0216753
NEXN	-0.645139	0.0216753
VIPR2	1.65579	0.0217766
AADAT	0.736827	0.0217766
TSPAN7	-0.612753	0.0219462
KLK10	1.54238	0.0219841
GPRC5B	0.611907	0.0222353
KCNK12	1.41936	0.0222493
SAGE1	-1.70626	0.0222787
OR7A5	-1.91101	0.022279
BEST3	1.53121	0.0223563
FZD2	-0.783662	0.0223563
ACKR3	0.608119	0.0224156
C18orf63	2.06737	0.0224671
CYP4A22	1.96459	0.0225129
ZNF114	1.19904	0.0225129
SLC22A12	2.57535	0.022821
TCAP	-0.874023	0.0228503
WFDC2	1.33783	0.0228738
AC007846.2	2.00629	0.0229712
ATP1B3	0.596907	0.0229712
TMPRSS13	1.58351	0.0229812
DRD5	2.03961	0.023115
APOE	-0.597153	0.023115
C1orf167	1.90807	0.0231373
ERAS	-1.48021	0.0232199
EGLN1	0.846032	0.0233426
AL117339.5	1.62058	0.0233429
NFE4	-1.58146	0.0233429
CWH43	2.01864	0.0233573
GAS2	-1.41685	0.0233597
SAMD11	0.588974	0.0233774
OR10V1	2.15111	0.0235185
KCNA4	1.64259	0.0235436
NKX2.6	1.9125	0.0235592
GRIK2	-0.981662	0.0235592
OR2A4	2.12776	0.0235798
RNASE11	2.1368	0.0236265
MYORG	0.590566	0.0237234
HHIPL2	1.09055	0.0237691
OR11G2	1.89895	0.0238525
NPY5R	1.83342	0.0238609
MX2	-0.656982	0.0239121
OR2T12	2.16815	0.0239548
IHH	0.977148	0.0240667
ST8SIA3	-1.90136	0.0242756
AC073283.3	2.06312	0.0242823
CYP2C19	1.83651	0.0242823
METRN	-0.671911	0.0242823
COL9A3	-0.665037	0.0245144
SCN1A	1.49229	0.0245817
LGI1	1.50132	0.0248326
NKX2.2	1.58828	0.0248422
PROKR2	1.94771	0.024949
SMIM9	2.07537	0.0251304
OR6C3	2.06304	0.0251603
INSRR	-1.171	0.0253434
VSNL1	-0.962137	0.0255239
CHIA	2.0259	0.0257136
SCG3	1.66174	0.0257511
SPZ1	1.92667	0.0258088
SLC4A9	1.74887	0.025836
C6	1.87581	0.0260715
OTOL1	1.93343	0.0260904
ANKRD63	1.7435	0.0260904
CNR1	-1.15418	0.0260904
NRAP	0.959477	0.026185
EXD1	1.74864	0.0262772
IL2RA	-1.2892	0.0263968
CFAP44	1.0386	0.0265487
FGF21	-1.76614	0.0265488
SLC16A8	1.05262	0.0266303
PRRC2A	-1.62632	0.0266303
PSG9	1.9444	0.0268592
FZD5	0.604104	0.0271457
IFITM3	-0.585155	0.0271457
FAM237A	2.00368	0.0272299
IKZF1	-0.969324	0.0272299
HBA1	-1.04041	0.0272938
GNGT1	-1.38592	0.0273181
SERPINE2	0.590714	0.0275824
PSG6	1.89205	0.027835
GABRG1	-1.25245	0.0280141
TTPA	1.72681	0.028067
MAGEL2	-1.17996	0.0281471
TMEM125	1.71824	0.0282268
NPAS3	-1.09851	0.0283066
SLC26A9	1.59182	0.0284669
TMEM200C	1.22944	0.0285715
OR6B2	2.08478	0.0286527
LYZL1	1.96382	0.0286527
SYBU	-1.0331	0.0286527
IZUMO2	1.96107	0.0286649
KRT7	1.56572	0.0286649
AGXT2	1.8506	0.0286991
KCND2	1.4845	0.0289119
SYT15	1.33028	0.0290455
CAMKV	1.76734	0.029225
HIST1H3H	-0.861835	0.0292845
USP26	1.79558	0.0294262
METTL7B	-1.17728	0.029585
OR1L8	1.81402	0.0296534
TERB1	1.79108	0.0297283
SPAM1	1.95703	0.029884
NMI	-0.682391	0.0299204
MICA	-1.75686	0.0301834
FGL1	1.28639	0.0302089
RHOBTB2	-0.644015	0.0302409
TES	-0.62887	0.0303195
OPRPN	2.04533	0.0303678
KLK2	1.44781	0.0303678
PLAGL1	-0.645837	0.0305411
COL12A1	-0.587845	0.0306197
UGT1A7	1.95316	0.0307129
SLC22A9	1.78942	0.0307129
OTX2	1.40829	0.0307129
WHRN	0.729256	0.0307129
FAM83D	0.632584	0.0307129
GPR171	-1.32806	0.0307129
MMP27	1.74569	0.0309554
HIST1H1D	1.51743	0.0309554
ATP10B	1.79567	0.030971
FSTL5	-1.43105	0.030971
MYH13	-1.47275	0.0311063
GCA	-0.875401	0.0311322
CLEC18C	1.72588	0.0313985
HEY2	0.615155	0.0313985
NDST4	-1.50033	0.0317664
CACNA1B	1.10313	0.0321098
SLC17A1	2.01566	0.0323309
FABP4	-1.01867	0.0323309
CA4	1.70017	0.032471
TRPC5OS	1.89574	0.0325711
KCNH7	1.9138	0.0325782
IGSF10	-0.621187	0.0326543
ARHGAP40	1.83529	0.0326602
GAP43	-1.25161	0.0327599
PTH2R	-1.32251	0.0327681
CCR5	-1.06842	0.032792
NUTM1	1.76512	0.0328393
GPC6	0.668047	0.0329095
OR1Q1	-1.88278	0.0329095
GCSAM	1.36521	0.0329323
CILP	-0.982669	0.0329323
CDH17	-1.28467	0.0329492
PITPNM3	0.939388	0.0331411
TMEM213	1.83432	0.0332073
LHX5	1.80491	0.0339521
OR8J3	1.94098	0.0341179
KLHL41	-0.799588	0.0342332
KCNK3	-1.2365	0.0342332
RUNX1T1	-0.618563	0.0345152
GRHL2	1.54578	0.0346528
KLHL13	0.731885	0.0346671
MOBP	1.68657	0.0347883
PCDHGB7	1.05546	0.0350003
CD3E	-1.04241	0.0350563
GALNT3	0.692166	0.0351054
ADAMTS16	-1.16563	0.0351054
UBE2E2	-0.661995	0.0352222
MYOD1	1.51106	0.0352558
ALLC	-1.77795	0.0352558
GPAT2	-0.952584	0.0354605
ERICH5	1.61605	0.0355
ZSWIM5	0.820146	0.0356666
SUSD2	-0.677045	0.0357551
KRT222	1.81782	0.0358105
TAF11L13	-2.15555	0.036022
ANKRD40CL	1.90177	0.0361221
LRRC38	1.46622	0.0361425
UMOD	1.95392	0.0366979
TREM2	-0.778895	0.0368506
TMEM202	1.92975	0.0370599
HYDIN	1.3772	0.0372205
ASCL1	1.3756	0.0372205
ESM1	0.599112	0.0372205
HIGD2B	1.80079	0.0372687
PLEKHH1	1.08484	0.0372687
FAM189A2	0.9257	0.0372687
ELOVL2	-1.32912	0.0372778
KRT19	1.63037	0.0375521
OR8S1	1.81342	0.0377277
COL4A3	1.33425	0.0380305
CHAC1	-0.847089	0.0382885
RETN	-1.70134	0.0382885
SLC22A25	1.99878	0.0383027
FAM90A26	1.95482	0.0386033
DHRS2	0.927802	0.0386374
SPATA48	1.99143	0.0387396
INA	1.03014	0.0387537
SOX14	1.95016	0.0388157
ST6GALNAC2	1.26126	0.0388157
OTOP1	-1.72714	0.0389498
LTK	0.762678	0.0389677
PTF1A	-1.72799	0.038985
AL121899.2	1.98374	0.0392012
CDC20B	1.41864	0.0392187
KRT72	1.76494	0.0395547
LYPD6B	1.2124	0.0395547
SLC22A24	1.95236	0.0396618
AP001267.5	1.67062	0.0396618
HLF	-1.29188	0.0396618
PLCH2	-1.73764	0.0396618
VGLL2	-1.36712	0.0396711
GRM6	-1.13764	0.0401506
KRTAP4.4	1.94665	0.0401855
FAM81B	1.69319	0.0401855
TUBA3E	1.41344	0.0402039
CHST9	1.92515	0.0402903
PNMA6A	1.2353	0.0404115
CAP2	-0.849606	0.0404897
AC005697.1	2.19799	0.0405678
NXPH3	1.07416	0.0406246
CBLN2	0.66109	0.040856
DKK1	0.62039	0.0412675
BNC2	-0.613883	0.0416867
RNF32	1.28793	0.0417292
SERPINA5	-0.998132	0.0418392
CD300LD	1.92639	0.0418684
OVOL1	1.82262	0.0420222
OR4D1	1.77608	0.0423768
RGSL1	1.67925	0.0423768
IGFL3	-2.27658	0.0427576
BSPH1	1.98268	0.0428192
PRDM7	1.78219	0.0429436
C19orf47	-0.609167	0.0429436
OR4E1	1.8483	0.0430062
PSMC1	-0.983805	0.0430678
NUP210L	1.34481	0.0434848
RBM24	-1.01599	0.0437146
PYY	1.40486	0.0437245
SOCS2	0.704301	0.0438112
SDK1	1.05597	0.0440013
OR10J1	1.82499	0.0440059
TBPL2	1.75939	0.0440059
SHANK2	1.2675	0.0440059
CORO1A	-0.603477	0.0440059
ZBED2	-1.60055	0.0442353
BRINP2	1.1925	0.0443525
FABP6	-1.48466	0.0444168
TNFRSF18	-1.08965	0.0445952
NLRP2B	1.60647	0.044649
ISM2	1.53466	0.0446636
NLRP4	1.65761	0.0447566
GCNT3	1.41658	0.0447954
SLC7A14	1.62901	0.0448261
KBTBD13	1.45993	0.0451245
SLC9A2	1.09431	0.0452701
SERPINA12	1.50914	0.0452756
SAPCD2	0.615468	0.045391
ISLR2	-1.23484	0.0457276
ACSM1	1.72538	0.045763
OR6S1	1.89095	0.0460618
FDCSP	1.70021	0.0463608
PCDHB6	-1.05833	0.046742
COL6A5	1.61996	0.0472101
NECAB2	1.33605	0.0473465
NXPH4	0.65642	0.0475435
ETV1	-0.730098	0.0477584
OR4C3	1.92832	0.0478892
C8orf86	1.70028	0.047969
SSMEM1	1.63398	0.0482369
GABRG3	1.64652	0.048419
P4HA3	-0.662307	0.048419
KCTD16	1.42148	0.0484923
ATP1A3	-1.46617	0.0485139
MEP1B	1.62566	0.0488585
OR6M1	1.92138	0.0488919
RAB26	1.2794	0.0488919
TMEM100	0.96199	0.0490382
PCSK9	1.00854	0.0494841
OPRD1	1.23153	0.0499345

## Sheet: Supplementary Table 3
Supplementary Table 3: List of compounds with CMAP scores between -90 and -100.
Score	Compound ID	Compound Name	Description
-99.93	BRD-A01787639	naftopidil	Adrenergic receptor antagonist
-99.93	BRD-K69032158	diprotin-a	Dipeptidyl peptidase inhibitor
-99.89	BRD-K33483813	actarit	Interleukin receptor agonist
-99.89	BRD-K84175871	pseudoephedrine	Adrenergic receptor agonist
-99.88	BRD-K08273968	griseofulvin	Tubulin inhibitor
-99.86	BRD-K14550461	doxercalciferol	Vitamin D receptor agonist
-99.86	BRD-A56359832	zileuton	Leukotriene inhibitor
-99.82	BRD-K50720187	flupirtine	Glutamate receptor antagonist
-99.82	BRD-A23637604	oxymetholone	Androgen receptor agonist
-99.79	BRD-K91696562	orantinib	FGFR inhibitor
-99.79	BRD-K30570479	VU-0400195-3	Glutamate receptor modulator
-99.75	BRD-K57926513	tyrphostin-AG-1295	PDGFR receptor inhibitor
-99.75	BRD-K59633790	VU-0420363-1	SARS coronavirus 3C-like protease inhibitor
-99.75	BRD-K23922020	arecaidine	Acetylcholine receptor agonist
-99.72	BRD-K35128472	2-aminopurine	Serine/threonine kinase inhibitor
-99.72	BRD-K38055836	etamivan	Respiratory stimulant
-99.72	BRD-K19416115	sitagliptin	Dipeptidyl peptidase inhibitor
-99.72	BRD-K80527266	triacsin-c	Adrenergic receptor antagonist
-99.68	BRD-K43164539	cholic-acid	Bile acid
-99.68	BRD-A91555231	norepinephrine	Adrenergic receptor agonist
-99.65	BRD-A15493168	tetracycline	Bacterial 30S ribosomal subunit inhibitor
-99.65	BRD-K63915849	AS-604850	PI3K inhibitor
-99.65	BRD-K93095519	SJ-172550	MDM inhibitor
-99.65	BRD-A22380646	pantoprazole	ATPase inhibitor
-99.58	BRD-K45542189	diethylcarbamazine	Lipoxygenase inhibitor
-99.53	BRD-K22096725	ALW-II-49-7	Ephrin inhibitor
-99.52	BRD-A29731977	17-hydroxyprogesterone-caproate	progesterone receptor agonist
-99.51	BRD-K97564742	mepyramine	Histamine receptor antagonist
-99.51	BRD-A32161980	carbetocin	Oxytocin receptor agonist
-99.47	BRD-K05926469	lenalidomide	Antineoplastic
-99.47	BRD-K52512893	SC-19220	Prostanoid receptor antagonist
-99.47	BRD-A18043272	phensuximide	Succinimide antiepileptic
-99.47	BRD-A17655518	ibuprofen	Cyclooxygenase inhibitor
-99.45	BRD-K66093087	FGIN-1-43	Benzodiazepine receptor agonist
-99.41	BRD-A49172652	lansoprazole	ATPase inhibitor
-99.4	BRD-K06878038	deferiprone	Chelating agent
-99.4	BRD-K61314889	IWR-1-ENDO	PARP inhibitor
-99.39	BRD-K46068882	eugenitol	Bacterial quorum sensing inhibitor
-99.37	BRD-K04196797	oxcarbazepine	Sodium channel blocker
-99.37	BRD-A55393291	testosterone	Androgen receptor agonist
-99.33	BRD-K88742110	BRD-K88742110	HDAC inhibitor
-99.33	BRD-K66876909	linezolid	Bacterial 50S ribosomal subunit inhibitor
-99.33	BRD-K08703257	3-amino-benzamide	PARP inhibitor
-99.33	BRD-K93176058	AC-55649	Retinoid receptor agonist
-99.26	BRD-A73680854	PT-630	Dipeptidyl peptidase inhibitor
-99.22	BRD-K22009844	phenprobamate	Muscle relaxant
-99.22	BRD-K04833372	GSK-1904529A	IGF-1 inhibitor
-99.21	BRD-A80017228	bendroflumethiazide	Sodium/potassium/chloride transporter inhibitor
-99.19	BRD-K77625572	etomoxir	Carnitine palmitoyltransferase inhibitor
-99.19	BRD-K12516989	zaprinast	Phosphodiesterase inhibitor
-99.17	BRD-K64610608	EMF-bca1-57	caspase inhibitor
-99.13	BRD-K50938287	sumatriptan	Serotonin receptor agonist
-99.12	BRD-K57930253	nitrazepam	Benzodiazepine receptor agonist
-99.12	BRD-M47937986	cefatrizine	Bacterial cell wall synthesis inhibitor
-99.12	BRD-K64785675	TG100-115
-99.12	BRD-K31699485	DMEOB	glutamate receptor modulator
-99.12	BRD-A97701745	pindolol	Adrenergic receptor antagonist
-99.06	BRD-K72816382	cinalukast	Leukotriene receptor antagonist
-99.04	BRD-K32830106	guanfacine	Adrenergic receptor agonist
-99.02	BRD-K56614220	clofazimine	GK0582 inhibitor
-99.01	BRD-K29582677	flunarizine	Calcium channel blocker
-98.98	BRD-K19360254	ergocornine	Dopamine receptor agonist
-98.91	BRD-K01779529	fluoropyruvate	Pyruvate dehydrogenase kinase inhibitor
-98.91	BRD-K02637541	celecoxib	Cyclooxygenase inhibitor
-98.87	BRD-K28428262	brivanib	FGFR inhibitor
-98.87	BRD-K68332390	ponalrestat	Aldose reductase inhibitor
-98.87	BRD-K92984783	melperone	Serotonin receptor antagonist
-98.87	BRD-K90885812	propantheline	Acetylcholine receptor antagonist
-98.84	BRD-K36324071	NF-449	Purinergic receptor antagonist
-98.8	BRD-K39569857	avrainvillamide-analog-3	nucleophosmin inhibitor
-98.8	BRD-A07395371	esmolol	Adrenergic receptor antagonist
-98.75	BRD-A97104540	fenoterol	Adrenergic receptor agonist
-98.73	BRD-A43930669	L-368899	Oxytocin receptor antagonist
-98.72	BRD-K78633253	EXO-1	ARF inhibitor
-98.72	BRD-K95609758	BMS-191011	Potassium channel activator
-98.66	BRD-A91699651	chloroquine	Antimalarial
-98.63	BRD-K72264770	QW-BI-011	Histone lysine methyltransferase inhibitor
-98.63	BRD-K72903603	zidovudine	Reverse transcriptase inhibitor
-98.59	BRD-K67013324	luzindole	Melatonin receptor antagonist
-98.48	BRD-K54708045	nTZDpa	PPAR receptor agonist
-98.47	BRD-K14329163	BAY-K8644	Calcium channel activator
-98.46	BRD-K32107296	temozolomide	DNA alkylating agent
-98.46	BRD-A44008656	doxylamine	Histamine receptor antagonist
-98.41	BRD-K70241288	L-692585	Growth hormone releasing peptide ligand agonist
-98.34	BRD-K82143716	flucytosine	Antifungal
-98.34	BRD-A24514565	warfarin	Vitamin K antagonist
-98.31	BRD-K37846922	3,3'-diindolylmethane	CHK inhibitor
-98.27	BRD-K83322645	L-693403	Sigma receptor agonist
-98.27	BRD-K91623615	ABT-751	Tubulin inhibitor
-98.26	BRD-K59597909	phenothiazine	Dopamine receptor antagonist
-98.24	BRD-K85013741	auraptene	Nitric oxide production inhibitor
-98.22	BRD-A10523515	GSK-429286A	Rho associated kinase inhibitor
-98.2	BRD-K19111024	clofibric-acid	PPAR receptor agonist
-98.2	BRD-K26979635	NS-3694	Glutamate receptor antagonist
-98.19	BRD-A54880345	etomidate	GABA receptor modulator
-98.18	BRD-K80396088	gliquidone	Sulfonylurea
-98.18	BRD-K55991774	BAS-09104376	HIV integrase inhibitor
-98.17	BRD-K49456190	prima-1-met	thioredoxin inhibitor
-98.13	BRD-K34441861	moexipril	ACE inhibitor
-98.13	BRD-A54029483	IRL-2500	Endothelin receptor antagonist
-98.08	BRD-A51393488	noscapine	Bradykinin receptor antagonist
-98.08	BRD-K69763916	LY-341495	Glutamate receptor antagonist
-98.08	BRD-K67445247	flurofamide	Urease inhibitor
-98.08	BRD-K77793136	hydroxyfasudil	Rho associated kinase inhibitor
-97.96	BRD-K48692744	NU-1025	PARP inhibitor
-97.93	BRD-A68631409	evodiamine	ATPase inhibitor
-97.91	BRD-K52662033	lidocaine	Histamine receptor agonist
-97.9	BRD-K18895904	olanzapine	Dopamine receptor antagonist
-97.89	BRD-K74236984	UNC-0321	Histone lysine methyltransferase inhibitor
-97.86	BRD-A80383043	BRD-A80383043	Glutamate receptor agonist
-97.82	BRD-K55703048	latrepirdine	Glutamate receptor antagonist
-97.82	BRD-A29426959	carbinoxamine	Histamine receptor antagonist
-97.78	BRD-K14643723	4-(2-Amino-ethyl)-benzenesulfonamide	carbonic anhydrase inhibitor
-97.76	BRD-K32795028	1-benzylimidazole	Thromboxane synthase inhibitor
-97.74	BRD-K57569181	pentoxifylline	Phosphodiesterase inhibitor
-97.68	BRD-A70731303	avrainvillamide-analog-5	nucleophosmin inhibitor
-97.68	BRD-K98426715	tubacin	HDAC inhibitor
-97.65	BRD-K07996107	harpagoside	Acetylcholinesterase inhibitor
-97.64	BRD-K19525698	ozagrel	Thromboxane synthase inhibitor
-97.59	BRD-K91601245	mercaptopurine	Immunosuppressant
-97.57	BRD-K17349619	HLI-373	MDM inhibitor
-97.57	BRD-K33396764	alpha-linolenic-acid	Omega 3 fatty acid stimulant
-97.5	BRD-A89672324	CGP-55845	GABA receptor antagonist
-97.5	BRD-K09631521	thiotepa	Cytochrome P450 inhibitor
-97.42	BRD-K13356952	methazolamide	Carbonic anhydrase inhibitor
-97.4	BRD-K59650319	YM-298198	Glutamate receptor antagonist
-97.32	BRD-K76810206	nicergoline	Adrenergic receptor antagonist
-97.31	BRD-K74763371	bosentan	Endothelin receptor antagonist
-97.29	BRD-K15402119	huperzine-a	Acetylcholinesterase inhibitor
-97.22	BRD-K90382497	GW-843682X	PLK inhibitor
-97.2	BRD-K37130656	rivaroxaban	Coagulation inhibitor
-97.15	BRD-K73824630	skatole	Thrombin inhibitor
-97.08	BRD-K17294426	clebopride	Dopamine receptor antagonist
-96.99	BRD-A24228527	ofloxacin	Bacterial DNA gyrase inhibitor
-96.88	BRD-K98521173	desoxycortone	Mineralocorticoid receptor agonist
-96.86	BRD-K32977963	eugenol	Androgen receptor antagonist
-96.83	BRD-K01638814	rilmenidine	Adrenergic receptor agonist
-96.82	BRD-K41260949	valproic-acid	HDAC inhibitor
-96.79	BRD-A19053259	pseudopelletierine	Anthelmintic
-96.76	BRD-K61217870	n-(3-acetamidophenyl)-3-chlorobenzamide	Glutamate receptor antagonist
-96.76	BRD-A10303790	talampicillin	Bacterial cell wall synthesis inhibitor
-96.76	BRD-K53123955	niridazole	Phosphofructokinase inhibitor
-96.72	BRD-K63784565	BRD-K63784565	Topoisomerase inhibitor
-96.7	BRD-K06080977	eicosatetraynoic-acid	Cyclooxygenase inhibitor
-96.64	BRD-K54987996	CAY-10578	Casein kinase inhibitor
-96.64	BRD-A36471396	biperiden	Acetylcholine receptor antagonist
-96.57	BRD-K17823458	danoprevir	HCV inhibitor
-96.51	BRD-K09255212	clioquinol	Chelating agent
-96.44	BRD-A92537424	danazol	Estrogen receptor antagonist
-96.41	BRD-K62206109	VUF-5681	Histamine receptor antagonist
-96.39	BRD-A58955223	sulforaphane	Antineoplastic
-96.39	BRD-A39268308	epibatidine	Acetylcholine receptor agonist
-96.35	BRD-K99107520	felbamate	Glutamate receptor antagonist
-96.29	BRD-K16977723	PP-3	EGFR inhibitor
-96.18	BRD-K80738081	resveratrol	Cytochrome P450 inhibitor
-96.17	BRD-A75552914	isoxicam	Cyclooxygenase inhibitor
-96.15	BRD-A62035778	scopolamine	Acetylcholine receptor antagonist
-96.12	BRD-A01145011	zebularine	DNA methyltransferase inhibitor
-96.05	BRD-K35687265	ON-01910	PLK inhibitor
-95.96	BRD-K27351809	nomegestrol	Progesterone receptor agonist
-95.96	BRD-K62363391	dapsone	Bacterial antifolate
-95.95	BRD-K54316499	tolterodine	Acetylcholine receptor antagonist
-95.91	BRD-K11433652	aspirin	Cyclooxygenase inhibitor
-95.91	BRD-K37456065	VU-0365114-2	M5 modulator
-95.86	BRD-K83963101	MLN-8054	Aurora kinase inhibitor
-95.81	BRD-A21723284	naltriben	Opioid receptor antagonist
-95.8	BRD-M07438658	lapatinib	EGFR inhibitor
-95.77	BRD-K35941380	methysergide	Serotonin receptor antagonist
-95.76	BRD-K92049597	triamterene	Sodium channel blocker
-95.68	BRD-K28137194	loreclezole	GABA receptor agonist
-95.67	BRD-A67373739	AICA-ribonucleotide	AMPK activator
-95.65	BRD-K57033106	tripelennamine	Histamine receptor antagonist
-95.57	BRD-K47659338	EMD-386088	Serotonin receptor agonist
-95.52	BRD-K54210043	NS-1619	Calcium channel activator
-95.42	BRD-K01624546	docosatrienoic-acid	LTB4 inhibitor
-95.41	BRD-K84085265	CG-930	JNK inhibitor
-95.37	BRD-K52394958	GR-159897	Tachykinin antagonist
-95.15	BRD-K75295174	alisertib	Aurora kinase inhibitor
-95.15	BRD-K63923597	barasertib	Aurora kinase inhibitor
-95.1	BRD-K68191783	ALW-II-38-3	Ephrin inhibitor
-95.08	BRD-A09472452	flecainide	Sodium channel blocker
-95.04	BRD-K51941867	LM-1685	Cyclooxygenase inhibitor
-95.03	BRD-A74771556	nikkomycin	Chitin inhibitor
-94.97	BRD-K49519092	immethridine	Histamine receptor agonist
-94.95	BRD-K25906698	immepip	Histamine receptor agonist
-94.89	BRD-A02180903	betamethasone	Glucocorticoid receptor agonist
-94.89	BRD-K48427617	U-0124	MEK inhibitor
-94.84	BRD-K51318897	fenbendazole	Tubulin inhibitor
-94.75	BRD-K24994810	androstenol	GABA receptor modulator
-94.71	BRD-A51829654	BRL-15572	Serotonin receptor antagonist
-94.7	BRD-K46212057	voriconazole	Cytochrome P450 inhibitor
-94.64	BRD-K86191271	cytosporone-b	NUR77 receptor agonist
-94.63	BRD-K43764301	dexketoprofen	Cyclooxygenase inhibitor
-94.61	BRD-K45252063	clofibrate	PPAR receptor agonist
-94.51	BRD-K43978949	PIT	Purinergic receptor antagonist
-94.5	BRD-A90799790	isradipine	Calcium channel blocker
-94.4	BRD-A35108200	dexamethasone	Glucocorticoid receptor agonist
-94.38	BRD-A36707673	hydroxycholesterol	LXR agonist
-94.36	BRD-K68095457	palmitoylethanolamide	Cannabinoid receptor agonist
-94.34	BRD-K54416256	methimazole	Antithyroid
-94.33	BRD-K44779798	miglitol	Glucosidase inhibitor
-94.33	BRD-K33204703	AG-370	PDGFR receptor inhibitor
-94.29	BRD-K01902415	pirinixic-acid	PPAR receptor agonist
-94.29	BRD-K87932577	CDK1-5-inhibitor	CDK inhibitor
-94.29	BRD-K79131256	albendazole	Anthelmintic
-94.15	BRD-K81783531	VX-222	HCV inhibitor
-94.08	BRD-K15262564	mupirocin	Isoleucyl-tRNA synthetase inhibitor
-94.03	BRD-K59773493	benzohydroxamic-acid	Antifungal
-94.03	BRD-K70976396	cefoxitin	Bacterial cell wall synthesis inhibitor
-93.91	BRD-A93206962	L-755507	Adrenergic receptor agonist
-93.87	BRD-A17819071	gedunin	HSP inhibitor
-93.71	BRD-K77695569	tiabendazole	Angiogenesis inhibitor
-93.68	BRD-K78637815	LY-320135	Cannabinoid receptor antagonist
-93.67	BRD-K95237249	probenecid	Uricosuric blocker
-93.55	BRD-A62182663	YK-4279	Apoptosis stimulant
-93.43	BRD-K36529613	PU-H71	HSP inhibitor
-93.42	BRD-K81376179	TCS-359	FLT3 inhibitor
-93.38	BRD-A15435692	BMY-14802	Sigma receptor antagonist
-93.36	BRD-K63089472	farnesylthioacetic-acid	Inhibitor of methyl esterification of farnesylated proteins
-93.33	BRD-K48722833	iloperidone	Dopamine receptor antagonist
-93.16	BRD-K08109516	L-701324	Glutamate receptor antagonist
-93.07	BRD-A74667430	etodolac	Cyclooxygenase inhibitor
-93.06	BRD-U44618005	WH-4023	SRC inhibitor
-92.82	BRD-K62609077	scoulerine	Adrenergic receptor antagonist
-92.66	BRD-K78959463	FPL-64176	Calcium channel activator
-92.65	BRD-A92439610	triamcinolone	Glucocorticoid receptor agonist
-92.53	BRD-A65615053	zacopride	Serotonin receptor antagonist
-92.46	BRD-A52282606	lacidipine	Calcium channel blocker
-92.46	BRD-A84493640	atovaquone	Mitochondrial electron transport inhibitor
-92.41	BRD-K71103788	duloxetine	Serotonin reuptake inhibitor
-92.37	BRD-A31800922	procyclidine	Acetylcholine receptor antagonist
-92.32	BRD-K55591206	epigallocatechin	Nitric oxide synthase inhibitor
-92.3	BRD-K82357231	desloratadine	Histamine receptor antagonist
-92.27	BRD-K08806317	timolol	Adrenergic receptor antagonist
-92.24	BRD-A84389633	tropanyl-3,5-dimethylbenzoate	Serotonin receptor antagonist
-92.22	BRD-A62890442	3-methyl-GABA	GABA aminotransferase activator
-92.12	BRD-K56301217	ABT-737	BCL inhibitor
-92.11	BRD-A24543851	nornicotine	Acetylcholine receptor agonist
-92.07	BRD-K00610438	altanserin	Serotonin receptor antagonist
-91.97	BRD-A79981887	midodrine	Adrenergic receptor agonist
-91.9	BRD-K48722258	dilazep	Adenosine reuptake inhibitor
-91.88	BRD-K55420858	mirin	MRE11A exonuclease inhibitor
-91.84	BRD-K29582115	ziprasidone	Dopamine receptor antagonist
-91.84	BRD-K97181089	amiloride	Sodium channel blocker
-91.79	BRD-K34508425	KUC103898N	-666
-91.78	BRD-A32836748	leu-enkephalin	Opioid receptor agonist
-91.76	BRD-K89687904	PKCbeta-inhibitor	PKC inhibitor
-91.75	BRD-K64451768	GANT-58	GLI antagonist
-91.75	BRD-K48923948	BMS-641988	Androgen receptor antagonist
-91.67	BRD-K77641333	naphazoline	Adrenergic receptor agonist
-91.6	BRD-K47943470	tyrphostin-51	EGFR inhibitor
-91.56	BRD-A17448384	beclometasone	Glucocorticoid receptor agonist
-91.55	BRD-K40213712	SAL-1	Adenosine receptor antagonist
-91.51	BRD-K37720887	SB-525334	TGF beta receptor inhibitor
-91.47	BRD-K18678457	ZD-7288	HCN channel blocker
-91.44	BRD-K66944906	fraxidin	Carbonic anhydrase inhibitor
-91.37	BRD-K14791739	fluticasone	Glucocorticoid receptor agonist
-91.24	BRD-K41143549	BRD-K41143549	Glutamate receptor antagonist
-91.2	BRD-K62982419	cilomilast	Phosphodiesterase inhibitor
-91.13	BRD-A23290232	westcort	Glucocorticoid receptor agonist
-91.05	BRD-K55424922	anpirtoline	Serotonin receptor agonist
-91.03	BRD-K46862739	metyrapone	Cytochrome P450 inhibitor
-91.02	BRD-K04185004	oxybuprocaine	Local anesthetic
-90.86	BRD-K12539581	nocodazole	Tubulin inhibitor
-90.78	BRD-K00317371	RITA	MDM inhibitor
-90.76	BRD-K43887077	dopamine	Dopamine receptor agonist
-90.75	BRD-K70881766	solanine	Acetylcholinesterase inhibitor
-90.75	BRD-K03981224	ethisterone	Progestogen hormone
-90.65	BRD-K53545112	CNQX	Glutamate receptor antagonist
-90.62	BRD-K55301415	abiraterone	17,20 lyase inhibitor
-90.56	BRD-K40782193	QX-222	Sodium channel blocker
-90.54	BRD-K66766661	17-beta-estradiol	Estrogen receptor agonist
-90.52	BRD-K11158509	tyrphostin-B44	EGFR inhibitor
-90.47	BRD-K32311154	nifekalant	Potassium channel blocker
-90.47	BRD-K54314721	zolmitriptan	Serotonin receptor agonist
-90.46	BRD-A88774919	doxycycline	Bacterial 30S ribosomal subunit inhibitor
-90.21	BRD-K96862998	pirfenidone	TGF beta receptor inhibitor
-90.2	BRD-K91315211	betahistine	Histamine receptor agonist
-90.12	BRD-K59184148	SB-216763	Glycogen synthase kinase inhibitor
-90.05	BRD-K96670504	lonidamine	Glucokinase inhibitor
-90.03	BRD-A06390036	hydroquinidine	Antiarrhythmic
-90	BRD-K14965640	ibuprofen	Cyclooxygenase inhibitor
